# Supplementary material for: Transcriptome Analysis Reveals the Involvement of PnMYB26 in Regulating Anther Development in Phyllostachys nigra
Source: Biology (Basel). 2026 Jul 1;15(13):1049. doi: 10.3390/biology15131049 (PMC13360393; doi:10.3390/biology15131049)
Supplement: Supplementary file 1 [file biology-15-01049-s001.zip]

Archive with 6 entries (6 files):
- Fig. S1.jpg
- Fig. S2--2026.6.26.tif
- Fig. S3--2026.6.10.jpg
- Fig. S4-标尺1.5cm.jpg
- Fig. S5--2026.6.16.jpeg
- Table S--2026.4.27.xlsx
