# Supplementary material for: Transcriptome Analysis Reveals the Involvement of PnMYB26 in Regulating Anther Development in Phyllostachys nigra
Source: Biology (Basel). 2026 Jul 1;15(13):1049. doi: 10.3390/biology15131049 (PMC13360393; doi:10.3390/biology15131049)
Supplement: Supplementary file 1 [file biology-15-01049-s001.zip › Table S--2026.4.27.xlsx]

## Sheet: Table S1
Table S1. Primers used in this study.
Gene name	Squence 5’-3’
18S-S	CGGCTACGTGACATTTGTTCCTC
18S-A	AATCGACAGAAGCGATGCTGGAA
qPnFAR2-1-S	GTAATGGCGCTTTGTGGTCG
qPnFAR2-1-A	AGCCCGTGAAGTGCTGGAA
qPnFAR2-2-S	CACCCGCCTACTCATCATCTCC
qPnFAR2-2-A	CGTGCTTCCACAGCGACCA
qPnCYP704B1-S	TGTCAAGCATACTGAGCCAAGC
qPnCYP704B1-A	CTCAACCCCAAATCCGACCT
qPnMYB26-S	TTCTGGATGGGGCAGGACA
qPnMYB26-A	TCGGGGAGGAACAGTGGC
qPnMYB65-1-S	CGGTGGTGCTGAAGAAAGGG
qPnMYB65-1-A	TTGAGGTTGGGGCGGAGG
qPnMYB65-2-S	GCAATCGGGGAGCAATGTC
qPnMYB65-2-A	AAGGGCGTAGGGGTAAGGAAC
qPnMSP1-S	CACTGCGAAAGGCGATGTCT
qPnMSP1-A	CCCACGAGGTTTCCACCC
qPnPTC1-S	TTTGTGGACGGGACACCTTG
qPnPTC1-A	CGGGCTGGCAGAACGACT
qPnABCG26-S	AGGAGCGGAAGGCGGACA
qPnABCG26-A	CGTGAGGAAGAAGCAGGGGAC
qPn4CL-S	ATCACGCACCCAAGCATCTC
qPn4CL-A	GGTCGCTCCCTTCAGTTTTCG
qPnCAD6-S	CCAACGTGTCGGGATTCTTG
qPnCAD6-A	AGCGTGACCTTGTCGCAGTAG
qPnCCR1-S	GACGGTGAACGCGAGCCT
qPnCCR1-A	ACTGACCTTTTGGGGATGGG
qAtActin-S	TTGACAATTGATGCAAACAATGACG
qAtActin-A	CCATTGCTTAATTCCACGGACAAAC
qATNST1-S	GCCACTGCGGCTGGATTT
qATNST1-A	CGTCTTGTGATGCTTCCCCTAT
qATNST2-S	TAGGAAGTGACGAAGGATGGGT
qATNST2-A	GTGATGGTGGTGTTGTTATGGC
PnMYB26-S	GAGAACACGGGGGACTCTAGAATGGGGCACCACTCCTGCT
PnMYB26-A	GCCCTTGCTCACCATGGATCCGGGAATCCAATGGGGTTGC

## Sheet: Table S2
Table S2. Summary of the transcriptome sequencing data of the 12 libraries.
Sample	Raw Reads	Clean Reads	Clean Bases （G）	Q20 (%)	Q30 (%)	GC Content (%)	Total Mapped
S1_1	23192980	22556862	6.77	98.76	96.57	50.46	15069867 (66.81%)
S1_2	22831478	22248305	6.67	98.77	96.58	50.49	15070985 (67.74%)
S1_3	22847198	22288091	6.69	98.87	96.76	50.34	14854125 (66.65%)
S2_1	26007796	25311656	7.59	98.79	96.59	51.45	17101840 (67.57%)
S2_2	23648954	23149165	6.94	98.8	96.67	51.62	15486415 (66.90%)
S2_3	22815733	22176058	6.65	98.78	96.58	51.43	14838708 (66.91%)
S3_1	21999386	21462617	6.44	98.73	96.52	51.96	14054721 (65.48%)
S3_2	21901524	21312671	6.39	98.73	96.48	52.09	14016781 (65.77%)
S3_3	21735764	21134307	6.34	98.71	96.37	52.01	13579038 (64.25%)
S4_1	23785647	23030755	6.91	98.71	96.4	53.29	15303778 (66.45%)
S4_2	21587655	20841203	6.25	98.71	96.41	53.47	13668494 (65.58%)
S4_3	20195994	19383134	5.81	98.64	96.22	53.57	12763854 (65.85%)

## Sheet: Table S3
Table S3. Results of transcriptome unigenes.
200-500 bp	500-1000 bp	1000-2000 bp	>2000 bp	Total Number	Total Length	N50 Length	Mean Length bp
43747	39585	24126	17277	124735	132251612	1584	1060

## Sheet: Table S4
Table S4. The annotation information of the unigenes.
	Number of Unigenes	Percentage (%)
Annotated in NR	64621	51.8
Annotated in NT	75558	60.57
Annotated in KO	20844	16.71
Annotated in SwissProt	40060	32.11
Annotated in PFAM	39842	31.94
Annotated in GO	39842	31.94
Annotated in KOG	10337	8.28
Annotated in all Databases	5643	4.52
Annotated in at least one Database	90976	72.93
Total Unigenes	124735	100

## Sheet: Table S5
Table S5. The genes in different modules.
Black	Blue	Brown	Green	Pink	Red	Turquoise	Yellow
Cluster-236.67406	Cluster-236.67408	Cluster-236.67400	Cluster-236.67407	Cluster-236.31804	Cluster-236.84777	Cluster-236.67401	Cluster-236.67403
Cluster-236.22528	Cluster-236.67409	Cluster-236.67405	Cluster-236.22524	Cluster-236.37233	Cluster-236.64449	Cluster-236.67402	Cluster-236.65795
Cluster-236.31807	Cluster-236.44265	Cluster-236.39495	Cluster-236.44261	Cluster-236.33429	Cluster-236.86309	Cluster-236.67404	Cluster-236.84776
Cluster-236.44262	Cluster-236.83727	Cluster-236.35494	Cluster-236.44260	Cluster-236.70701	Cluster-236.82458	Cluster-236.77986	Cluster-236.39491
Cluster-236.25811	Cluster-236.83725	Cluster-236.30953	Cluster-236.37236	Cluster-236.70094	Cluster-236.76706	Cluster-236.75974	Cluster-236.82459
Cluster-236.47726	Cluster-236.30952	Cluster-236.76702	Cluster-236.35863	Cluster-236.53262	Cluster-236.76709	Cluster-236.31809	Cluster-236.84375
Cluster-236.78577	Cluster-236.55775	Cluster-236.62332	Cluster-236.68091	Cluster-236.38778	Cluster-236.50052	Cluster-236.31803	Cluster-236.35865
Cluster-236.46455	Cluster-236.76701	Cluster-236.77256	Cluster-236.12562	Cluster-236.35402	Cluster-236.49492	Cluster-236.31802	Cluster-236.78963
Cluster-236.33917	Cluster-236.76703	Cluster-236.35860	Cluster-236.79615	Cluster-236.90120	Cluster-236.55576	Cluster-236.38320	Cluster-236.70700
Cluster-236.50799	Cluster-236.76707	Cluster-236.70704	Cluster-236.61123	Cluster-236.75174	Cluster-236.52208	Cluster-236.44264	Cluster-236.40955
Cluster-236.71593	Cluster-236.76708	Cluster-236.68912	Cluster-236.61122	Cluster-236.57531	Cluster-236.65353	Cluster-236.22526	Cluster-236.49494
Cluster-236.49759	Cluster-236.33422	Cluster-236.41497	Cluster-236.78571	Cluster-236.62331	Cluster-236.67191	Cluster-236.39498	Cluster-236.56845
Cluster-236.41100	Cluster-236.78962	Cluster-236.65350	Cluster-236.39303	Cluster-236.45175	Cluster-236.19279	Cluster-236.39499	Cluster-236.56846
Cluster-236.87401	Cluster-236.78966	Cluster-236.39302	Cluster-236.49808	Cluster-236.36886	Cluster-236.35519	Cluster-236.39490	Cluster-236.56847
Cluster-236.93473	Cluster-236.70705	Cluster-236.64081	Cluster-236.62643	Cluster-236.74956	Cluster-236.35512	Cluster-236.39492	Cluster-236.78570
Cluster-236.66763	Cluster-236.40959	Cluster-236.67197	Cluster-236.60643	Cluster-236.70466	Cluster-236.85679	Cluster-236.54660	Cluster-236.52209
Cluster-236.34168	Cluster-236.90932	Cluster-236.67194	Cluster-236.80337	Cluster-236.57823	Cluster-236.27578	Cluster-236.75464	Cluster-236.67199
Cluster-236.70356	Cluster-236.6127	Cluster-236.17231	Cluster-236.65115	Cluster-236.80917	Cluster-236.32631	Cluster-236.37239	Cluster-236.37538
Cluster-236.27642	Cluster-236.50055	Cluster-236.49800	Cluster-236.33327	Cluster-236.80913	Cluster-236.34671	Cluster-236.55773	Cluster-236.27963
Cluster-236.105771	Cluster-236.50051	Cluster-236.60294	Cluster-236.75347	Cluster-236.54757	Cluster-236.41966	Cluster-236.55772	Cluster-236.74854
Cluster-236.10157	Cluster-236.38645	Cluster-236.60293	Cluster-236.53268	Cluster-236.53800	Cluster-236.49750	Cluster-236.55777	Cluster-236.21931
Cluster-236.48944	Cluster-236.79611	Cluster-236.69796	Cluster-236.35986	Cluster-236.38542	Cluster-236.82450	Cluster-236.76700	Cluster-236.84715
Cluster-236.35780	Cluster-236.61125	Cluster-236.19275	Cluster-236.57217	Cluster-236.64793	Cluster-236.38779	Cluster-236.76705	Cluster-236.37916
Cluster-236.61668	Cluster-236.49493	Cluster-236.19270	Cluster-236.67833	Cluster-236.70164	Cluster-236.38600	Cluster-236.76704	Cluster-236.27571
Cluster-236.62241	Cluster-236.22092	Cluster-236.75526	Cluster-236.47504	Cluster-236.33219	Cluster-236.86879	Cluster-236.33424	Cluster-236.88755
Cluster-236.11906	Cluster-236.48367	Cluster-236.62645	Cluster-236.77739	Cluster-236.88621	Cluster-236.21214	Cluster-236.77255	Cluster-236.83798
Cluster-236.24559	Cluster-236.53935	Cluster-236.62640	Cluster-236.22939	Cluster-236.40360	Cluster-236.79810	Cluster-236.77250	Cluster-236.57210
Cluster-236.38546	Cluster-236.78579	Cluster-236.62649	Cluster-236.91299	Cluster-236.79003	Cluster-236.79811	Cluster-236.77251	Cluster-236.49751
Cluster-236.68932	Cluster-236.52200	Cluster-236.60648	Cluster-236.61417	Cluster-236.63537	Cluster-236.79818	Cluster-236.77259	Cluster-236.44051
Cluster-236.71418	Cluster-236.65356	Cluster-236.24611	Cluster-236.61419	Cluster-236.62690	Cluster-236.62339	Cluster-236.78967	Cluster-236.92381
Cluster-236.89290	Cluster-236.39301	Cluster-236.24615	Cluster-236.84806	Cluster-236.42812	Cluster-236.81377	Cluster-236.78964	Cluster-236.38775
Cluster-236.69790	Cluster-236.64087	Cluster-236.85673	Cluster-236.42108	Cluster-236.69617	Cluster-236.81375	Cluster-236.78969	Cluster-236.67010
Cluster-236.61929	Cluster-236.64082	Cluster-236.83686	Cluster-236.74509	Cluster-236.59778	Cluster-236.65196	Cluster-236.70702	Cluster-236.67014
Cluster-236.86280	Cluster-236.67192	Cluster-236.84714	Cluster-236.59973	Cluster-236.29976	Cluster-236.23944	Cluster-236.70708	Cluster-236.90124
Cluster-236.46565	Cluster-236.49807	Cluster-236.75479	Cluster-236.57537	Cluster-236.6316	Cluster-236.75920	Cluster-236.50056	Cluster-236.22933
Cluster-236.62073	Cluster-236.39286	Cluster-236.58218	Cluster-236.24226	Cluster-236.80433	Cluster-236.81849	Cluster-236.28000	Cluster-236.66764
Cluster-236.26008	Cluster-236.27962	Cluster-236.33326	Cluster-236.24221	Cluster-236.35352	Cluster-236.5997	Cluster-236.79610	Cluster-236.61418
Cluster-236.50987	Cluster-236.27969	Cluster-236.88759	Cluster-236.65194	Cluster-236.38665	Cluster-236.82712	Cluster-236.79618	Cluster-236.70350
Cluster-236.57409	Cluster-236.69794	Cluster-236.16859	Cluster-236.74496	Cluster-236.49192	Cluster-236.78642	Cluster-236.61124	Cluster-236.80698
Cluster-236.83570	Cluster-236.69795	Cluster-236.32633	Cluster-236.82114	Cluster-236.59821	Cluster-236.92925	Cluster-236.56842	Cluster-236.59975
Cluster-236.88756	Cluster-236.69793	Cluster-236.33582	Cluster-236.57089	Cluster-236.58822	Cluster-236.52950	Cluster-236.55575	Cluster-236.83795
Cluster-236.46732	Cluster-236.62641	Cluster-236.41968	Cluster-236.57087	Cluster-236.71090	Cluster-236.53601	Cluster-236.55574	Cluster-236.57539
Cluster-236.67359	Cluster-236.24618	Cluster-236.79139	Cluster-236.81844	Cluster-236.27384	Cluster-236.51090	Cluster-236.55577	Cluster-236.57538
Cluster-236.46191	Cluster-236.77723	Cluster-236.35985	Cluster-236.59012	Cluster-236.84707	Cluster-236.83441	Cluster-236.55572	Cluster-236.46165
Cluster-236.39918	Cluster-236.76876	Cluster-236.50793	Cluster-236.52953	Cluster-236.31998	Cluster-236.65017	Cluster-236.40172	Cluster-236.22830
Cluster-236.61025	Cluster-236.76873	Cluster-236.71598	Cluster-236.81430	Cluster-236.75703	Cluster-236.48368	Cluster-236.40171	Cluster-236.71255
Cluster-236.9465	Cluster-236.70095	Cluster-236.49755	Cluster-236.94786	Cluster-236.34868	Cluster-236.16173	Cluster-236.48366	Cluster-236.26487
Cluster-236.78066	Cluster-236.70093	Cluster-236.67837	Cluster-236.41338	Cluster-236.81218	Cluster-236.53100	Cluster-236.40179	Cluster-236.92266
Cluster-236.73901	Cluster-236.69351	Cluster-236.44055	Cluster-236.53604	Cluster-236.84583	Cluster-236.59096	Cluster-236.48365	Cluster-236.44155
Cluster-236.36875	Cluster-236.35514	Cluster-236.74400	Cluster-236.14458	Cluster-236.36423	Cluster-236.50451	Cluster-236.48362	Cluster-236.65191
Cluster-236.42418	Cluster-236.37912	Cluster-236.67017	Cluster-236.43107	Cluster-236.73707	Cluster-236.53615	Cluster-236.48363	Cluster-236.37549
Cluster-236.64503	Cluster-236.37910	Cluster-236.61148	Cluster-236.55035	Cluster-236.14953	Cluster-236.54220	Cluster-236.78573	Cluster-236.75923
Cluster-236.42831	Cluster-236.51729	Cluster-236.77448	Cluster-236.83442	Cluster-236.54148	Cluster-236.44462	Cluster-236.52202	Cluster-236.75926
Cluster-236.58234	Cluster-236.75344	Cluster-236.61415	Cluster-236.24922	Cluster-236.26369	Cluster-236.38032	Cluster-236.41493	Cluster-236.69555
Cluster-236.77060	Cluster-236.33585	Cluster-236.70972	Cluster-236.65015	Cluster-236.77409	Cluster-236.41631	Cluster-236.41492	Cluster-236.100154
Cluster-236.87129	Cluster-236.34672	Cluster-236.70973	Cluster-236.37083	Cluster-236.58734	Cluster-236.35787	Cluster-236.65358	Cluster-236.75141
Cluster-236.73000	Cluster-236.53267	Cluster-236.25445	Cluster-236.74170	Cluster-236.63582	Cluster-236.35788	Cluster-236.65357	Cluster-236.48672
Cluster-236.82275	Cluster-236.79131	Cluster-236.57728	Cluster-236.53933	Cluster-236.68498	Cluster-236.61669	Cluster-236.65354	Cluster-236.48675
Cluster-236.81778	Cluster-236.57216	Cluster-236.79488	Cluster-236.45692	Cluster-236.35542	Cluster-236.24558	Cluster-236.65355	Cluster-236.58945
Cluster-236.39785	Cluster-236.68008	Cluster-236.70352	Cluster-236.42563	Cluster-236.48051	Cluster-236.48212	Cluster-236.39305	Cluster-236.58943
Cluster-236.85505	Cluster-236.71594	Cluster-236.70357	Cluster-236.23063	Cluster-236.97479	Cluster-236.38544	Cluster-236.39307	Cluster-236.45172
Cluster-236.79361	Cluster-236.49753	Cluster-236.42105	Cluster-236.23065	Cluster-236.46603	Cluster-236.44849	Cluster-236.64086	Cluster-236.78640
Cluster-236.62867	Cluster-236.41103	Cluster-236.31464	Cluster-236.57907	Cluster-236.89170	Cluster-236.49979	Cluster-236.64080	Cluster-236.59011
Cluster-236.34867	Cluster-236.67839	Cluster-236.74500	Cluster-236.46294	Cluster-236.24742	Cluster-236.90867	Cluster-236.67196	Cluster-236.87877
Cluster-236.64193	Cluster-236.44059	Cluster-236.74505	Cluster-236.77118	Cluster-236.41876	Cluster-236.92380	Cluster-236.67193	Cluster-236.87872
Cluster-236.85455	Cluster-236.44056	Cluster-236.55924	Cluster-236.55172	Cluster-236.16318	Cluster-236.83913	Cluster-236.67190	Cluster-236.33744
Cluster-236.32853	Cluster-236.44053	Cluster-236.55922	Cluster-236.45700	Cluster-236.28473	Cluster-236.20750	Cluster-236.90287	Cluster-236.52952
Cluster-236.39420	Cluster-236.38770	Cluster-236.55923	Cluster-236.65871	Cluster-236.82925	Cluster-236.76131	Cluster-236.49805	Cluster-236.81432
Cluster-236.39423	Cluster-236.38605	Cluster-236.55920	Cluster-236.73175	Cluster-236.59202	Cluster-236.40983	Cluster-236.49802	Cluster-236.50558
Cluster-236.47765	Cluster-236.77738	Cluster-236.59977	Cluster-236.73176	Cluster-236.47454	Cluster-236.30064	Cluster-236.49809	Cluster-236.51601
Cluster-236.60911	Cluster-236.62942	Cluster-236.59971	Cluster-236.57828	Cluster-236.64295	Cluster-236.24004	Cluster-236.60295	Cluster-236.42444
Cluster-236.70750	Cluster-236.66762	Cluster-236.83247	Cluster-236.67265	Cluster-236.50855	Cluster-236.66010	Cluster-236.60296	Cluster-236.42447
Cluster-236.48399	Cluster-236.66768	Cluster-236.83243	Cluster-236.39580	Cluster-236.79948	Cluster-236.41614	Cluster-236.60291	Cluster-236.42443
Cluster-236.65327	Cluster-236.18064	Cluster-236.57532	Cluster-236.28718	Cluster-236.86199	Cluster-236.67942	Cluster-236.60292	Cluster-236.65013
Cluster-236.104651	Cluster-236.26137	Cluster-236.87127	Cluster-236.47792	Cluster-236.65830	Cluster-236.89179	Cluster-236.19271	Cluster-236.43932
Cluster-236.94207	Cluster-236.87121	Cluster-236.46169	Cluster-236.23242	Cluster-236.65836	Cluster-236.74241	Cluster-236.75522	Cluster-236.62567
Cluster-236.63584	Cluster-236.61416	Cluster-236.81376	Cluster-236.46077	Cluster-236.79819	Cluster-236.74963	Cluster-236.33913	Cluster-236.56659
Cluster-236.83631	Cluster-236.61412	Cluster-236.24223	Cluster-236.23249	Cluster-236.30799	Cluster-236.48081	Cluster-236.62647	Cluster-236.53932
Cluster-236.41930	Cluster-236.70977	Cluster-236.64243	Cluster-236.61680	Cluster-236.98785	Cluster-236.64122	Cluster-236.62646	Cluster-236.51195
Cluster-236.35970	Cluster-236.25449	Cluster-236.63730	Cluster-236.18876	Cluster-236.64310	Cluster-236.57400	Cluster-236.33912	Cluster-236.45699
Cluster-236.29204	Cluster-236.70355	Cluster-236.63738	Cluster-236.75418	Cluster-236.34915	Cluster-236.24796	Cluster-236.60647	Cluster-236.43707
Cluster-236.43391	Cluster-236.42107	Cluster-236.69550	Cluster-236.72143	Cluster-236.80460	Cluster-236.24791	Cluster-236.60646	Cluster-236.10156
Cluster-236.57263	Cluster-236.42102	Cluster-236.68607	Cluster-236.33218	Cluster-236.73635	Cluster-236.59779	Cluster-236.60645	Cluster-236.57900
Cluster-236.57268	Cluster-236.36179	Cluster-236.70838	Cluster-236.79009	Cluster-236.51750	Cluster-236.51560	Cluster-236.60644	Cluster-236.53108
Cluster-236.73325	Cluster-236.79817	Cluster-236.57083	Cluster-236.26610	Cluster-236.46835	Cluster-236.43265	Cluster-236.24610	Cluster-236.28565
Cluster-236.33606	Cluster-236.45268	Cluster-236.75149	Cluster-236.46562	Cluster-236.32262	Cluster-236.49658	Cluster-236.76874	Cluster-236.41494
Cluster-236.31939	Cluster-236.72123	Cluster-236.58368	Cluster-236.46563	Cluster-236.62985	Cluster-236.82620	Cluster-236.76872	Cluster-236.70465
Cluster-236.47824	Cluster-236.72129	Cluster-236.40465	Cluster-236.46566	Cluster-236.9989	Cluster-236.46739	Cluster-236.81709	Cluster-236.38031
Cluster-236.97228	Cluster-236.83790	Cluster-236.80715	Cluster-236.46569	Cluster-236.76143	Cluster-236.81546	Cluster-236.70097	Cluster-236.85270
Cluster-236.79941	Cluster-236.57530	Cluster-236.82713	Cluster-236.69981	Cluster-236.78909	Cluster-236.32638	Cluster-236.70091	Cluster-236.51257
Cluster-236.94758	Cluster-236.16349	Cluster-236.48670	Cluster-236.37371	Cluster-236.45880	Cluster-236.46196	Cluster-236.70090	Cluster-236.59406
Cluster-236.34243	Cluster-236.71259	Cluster-236.79994	Cluster-236.67166	Cluster-236.91030	Cluster-236.32634	Cluster-236.80333	Cluster-236.52750
Cluster-236.95486	Cluster-236.44159	Cluster-236.79996	Cluster-236.26005	Cluster-236.61398	Cluster-236.87295	Cluster-236.35516	Cluster-236.55406
Cluster-236.26553	Cluster-236.52283	Cluster-236.33743	Cluster-236.62693	Cluster-236.76895	Cluster-236.28117	Cluster-236.85672	Cluster-236.48213
Cluster-236.86598	Cluster-236.60219	Cluster-236.52954	Cluster-236.79795	Cluster-236.80390	Cluster-236.49194	Cluster-236.85671	Cluster-236.66937
Cluster-236.52538	Cluster-236.60210	Cluster-236.52955	Cluster-236.76871	Cluster-236.84721	Cluster-236.73577	Cluster-236.75952	Cluster-236.66933
Cluster-236.76386	Cluster-236.60212	Cluster-236.17101	Cluster-236.60692	Cluster-2071.0	Cluster-236.84643	Cluster-236.81704	Cluster-236.49978
Cluster-236.76383	Cluster-236.65192	Cluster-236.53605	Cluster-236.41759	Cluster-236.71530	Cluster-236.27065	Cluster-236.75473	Cluster-236.23246
Cluster-236.73631	Cluster-236.65198	Cluster-236.41334	Cluster-236.33394	Cluster-236.33897	Cluster-236.77066	Cluster-236.83688	Cluster-236.66154
Cluster-236.58892	Cluster-236.64247	Cluster-236.51609	Cluster-236.33393	Cluster-236.73489	Cluster-12715.0	Cluster-236.37917	Cluster-236.66152
Cluster-236.63270	Cluster-236.64245	Cluster-236.54923	Cluster-236.59807	Cluster-236.47895	Cluster-236.74747	Cluster-236.37915	Cluster-236.61688
Cluster-236.38808	Cluster-236.64244	Cluster-236.45826	Cluster-236.40088	Cluster-236.88006	Cluster-236.56687	Cluster-236.37911	Cluster-236.70163
Cluster-236.67544	Cluster-236.69557	Cluster-236.55039	Cluster-236.42813	Cluster-236.65909	Cluster-236.80824	Cluster-236.75478	Cluster-236.84034
Cluster-236.48222	Cluster-236.69551	Cluster-236.52567	Cluster-236.47368	Cluster-236.29713	Cluster-236.71091	Cluster-236.33328	Cluster-236.72148
Cluster-236.87955	Cluster-236.69559	Cluster-236.52566	Cluster-236.89355	Cluster-236.48694	Cluster-236.59316	Cluster-236.33321	Cluster-236.69799
Cluster-236.25681	Cluster-236.68608	Cluster-236.20337	Cluster-236.39893	Cluster-236.94944	Cluster-236.45641	Cluster-236.75349	Cluster-236.50088
Cluster-236.68362	Cluster-236.77788	Cluster-236.42445	Cluster-236.26797	Cluster-236.67201	Cluster-236.63455	Cluster-236.75346	Cluster-236.58655
Cluster-236.35144	Cluster-236.70832	Cluster-236.65012	Cluster-236.64904	Cluster-236.31468	Cluster-236.74969	Cluster-236.76008	Cluster-236.63530
Cluster-236.85226	Cluster-236.70837	Cluster-236.56849	Cluster-236.83685	Cluster-236.71343	Cluster-236.84704	Cluster-236.32636	Cluster-236.55308
Cluster-236.66962	Cluster-236.57085	Cluster-236.74958	Cluster-236.77831	Cluster-236.81177	Cluster-236.60893	Cluster-236.33589	Cluster-236.66018
Cluster-236.62986	Cluster-236.75140	Cluster-236.26994	Cluster-236.31283	Cluster-236.60949	Cluster-236.76682	Cluster-236.33583	Cluster-236.41611
Cluster-236.60580	Cluster-236.58360	Cluster-236.37089	Cluster-236.75813	Cluster-236.37295	Cluster-236.90461	Cluster-236.31376	Cluster-236.67943
Cluster-236.37831	Cluster-236.58367	Cluster-236.58632	Cluster-236.50610	Cluster-236.53597	Cluster-236.85458	Cluster-236.91367	Cluster-236.62078
Cluster-236.29376	Cluster-236.82710	Cluster-236.56654	Cluster-236.50616	Cluster-236.68463	Cluster-236.35730	Cluster-236.53269	Cluster-236.79796
Cluster-236.43486	Cluster-236.48676	Cluster-236.16530	Cluster-236.59777	Cluster-236.61935	Cluster-236.35737	Cluster-236.53266	Cluster-236.60698
Cluster-236.41640	Cluster-236.48677	Cluster-236.51190	Cluster-236.59773	Cluster-236.43368	Cluster-236.71705	Cluster-236.77353	Cluster-236.60697
Cluster-236.99364	Cluster-236.48679	Cluster-236.45697	Cluster-236.82627	Cluster-236.44994	Cluster-236.34457	Cluster-236.77355	Cluster-236.42070
Cluster-236.96561	Cluster-236.78645	Cluster-236.42565	Cluster-236.46194	Cluster-236.57376	Cluster-236.54145	Cluster-236.77354	Cluster-236.38179
Cluster-236.46514	Cluster-236.59010	Cluster-236.32374	Cluster-236.91314	Cluster-236.73450	Cluster-236.58825	Cluster-236.41969	Cluster-236.41752
Cluster-236.88739	Cluster-236.52959	Cluster-236.57904	Cluster-236.80432	Cluster-236.67333	Cluster-236.22333	Cluster-236.41963	Cluster-236.59802
Cluster-236.68519	Cluster-236.52957	Cluster-236.53105	Cluster-236.68065	Cluster-236.69352	Cluster-236.92333	Cluster-236.41960	Cluster-236.64120
Cluster-236.67072	Cluster-236.81431	Cluster-236.78575	Cluster-236.32394	Cluster-236.30296	Cluster-236.36194	Cluster-236.79133	Cluster-236.47943
Cluster-236.62163	Cluster-236.47157	Cluster-236.63969	Cluster-236.75996	Cluster-236.51443	Cluster-236.79661	Cluster-236.79130	Cluster-236.69616
Cluster-236.70912	Cluster-236.47158	Cluster-236.63968	Cluster-236.36876	Cluster-236.65615	Cluster-236.45859	Cluster-236.79136	Cluster-236.85867
Cluster-236.59724	Cluster-236.47159	Cluster-236.63962	Cluster-236.73579	Cluster-236.40585	Cluster-236.51357	Cluster-236.35989	Cluster-236.60102
Cluster-236.71887	Cluster-236.34214	Cluster-236.12162	Cluster-236.56567	Cluster-236.34968	Cluster-236.9341	Cluster-236.35987	Cluster-236.58424
Cluster-236.73480	Cluster-236.34217	Cluster-236.64614	Cluster-236.53031	Cluster-236.48714	Cluster-236.48398	Cluster-236.50794	Cluster-236.50618
Cluster-236.78706	Cluster-236.51602	Cluster-236.63347	Cluster-236.67253	Cluster-236.45099	Cluster-236.40393	Cluster-236.57213	Cluster-236.50614
Cluster-236.87912	Cluster-236.51093	Cluster-236.63346	Cluster-236.52696	Cluster-236.51705	Cluster-236.89278	Cluster-236.68009	Cluster-236.71871
Cluster-236.42948	Cluster-236.43102	Cluster-236.38858	Cluster-236.70591	Cluster-236.66862	Cluster-236.61346	Cluster-236.76929	Cluster-236.49650
Cluster-236.57551	Cluster-236.43109	Cluster-236.77112	Cluster-236.74746	Cluster-236.47022	Cluster-236.37941	Cluster-236.54549	Cluster-236.58870
Cluster-236.31359	Cluster-236.54387	Cluster-236.77114	Cluster-236.78426	Cluster-236.37181	Cluster-236.96210	Cluster-236.54547	Cluster-236.72929
Cluster-236.74652	Cluster-236.55033	Cluster-236.41495	Cluster-236.81283	Cluster-236.65957	Cluster-236.74083	Cluster-236.54546	Cluster-236.44776
Cluster-236.28070	Cluster-236.52568	Cluster-236.44465	Cluster-236.93195	Cluster-236.84526	Cluster-236.41935	Cluster-236.54545	Cluster-236.46735
Cluster-236.48696	Cluster-236.71949	Cluster-236.44466	Cluster-236.66805	Cluster-236.52152	Cluster-236.81046	Cluster-236.54544	Cluster-236.67356
Cluster-236.29862	Cluster-236.65011	Cluster-236.68250	Cluster-236.65575	Cluster-236.64734	Cluster-236.72090	Cluster-236.54543	Cluster-236.67352
Cluster-236.29864	Cluster-236.81260	Cluster-236.61666	Cluster-236.39788	Cluster-236.100920	Cluster-236.7823	Cluster-236.54542	Cluster-236.66402
Cluster-236.44446	Cluster-236.27641	Cluster-236.38035	Cluster-236.67834	Cluster-236.44253	Cluster-236.46608	Cluster-236.54541	Cluster-236.66401
Cluster-236.50536	Cluster-236.26992	Cluster-236.11436	Cluster-236.46354	Cluster-236.76192	Cluster-236.83027	Cluster-236.54540	Cluster-236.91312
Cluster-236.78649	Cluster-236.37081	Cluster-236.37123	Cluster-236.81215	Cluster-236.70730	Cluster-236.45404	Cluster-236.76922	Cluster-236.98242
Cluster-236.59019	Cluster-236.58633	Cluster-236.37121	Cluster-236.34869	Cluster-236.55501	Cluster-236.75203	Cluster-236.49752	Cluster-236.54499
Cluster-236.55055	Cluster-236.69456	Cluster-236.49216	Cluster-236.35198	Cluster-236.27956	Cluster-236.89786	Cluster-236.41107	Cluster-236.91655
Cluster-236.39647	Cluster-236.69458	Cluster-236.62247	Cluster-236.59251	Cluster-236.53252	Cluster-236.56477	Cluster-236.22118	Cluster-236.35356
Cluster-236.48379	Cluster-236.56657	Cluster-236.62246	Cluster-236.59259	Cluster-236.79103	Cluster-236.47825	Cluster-236.22111	Cluster-236.30456
Cluster-236.43674	Cluster-236.56658	Cluster-236.85273	Cluster-236.41562	Cluster-236.29262	Cluster-236.23175	Cluster-236.22114	Cluster-236.59170
Cluster-236.88086	Cluster-236.58003	Cluster-236.43558	Cluster-236.88933	Cluster-236.41170	Cluster-236.71229	Cluster-236.22117	Cluster-236.75995
Cluster-236.71344	Cluster-236.61034	Cluster-236.51258	Cluster-236.88938	Cluster-236.61467	Cluster-236.68652	Cluster-236.67835	Cluster-236.85991
Cluster-236.66535	Cluster-236.71048	Cluster-236.59402	Cluster-236.33105	Cluster-236.59907	Cluster-236.68653	Cluster-236.74332	Cluster-236.91846
Cluster-236.77174	Cluster-236.28697	Cluster-236.54750	Cluster-236.9150	Cluster-236.22820	Cluster-236.80742	Cluster-236.67836	Cluster-236.19948
Cluster-236.69144	Cluster-236.28693	Cluster-236.24550	Cluster-236.54147	Cluster-236.51559	Cluster-236.53650	Cluster-236.67830	Cluster-236.53034
Cluster-236.51600	Cluster-236.90636	Cluster-236.88353	Cluster-236.66308	Cluster-236.36605	Cluster-236.90506	Cluster-236.67838	Cluster-236.67259
Cluster-236.41609	Cluster-236.43698	Cluster-236.55405	Cluster-236.30106	Cluster-236.68635	Cluster-236.99868	Cluster-236.44050	Cluster-236.64505
Cluster-236.36498	Cluster-236.43695	Cluster-236.53806	Cluster-236.38595	Cluster-236.30247	Cluster-236.42202	Cluster-236.44052	Cluster-236.58235
Cluster-236.49269	Cluster-236.72539	Cluster-236.66939	Cluster-236.36193	Cluster-236.53094	Cluster-236.52532	Cluster-236.92388	Cluster-236.54350
Cluster-236.49267	Cluster-236.53106	Cluster-236.38541	Cluster-236.77404	Cluster-236.28716	Cluster-236.83401	Cluster-236.87402	Cluster-236.62584
Cluster-236.50142	Cluster-236.53104	Cluster-236.44842	Cluster-236.43933	Cluster-236.74161	Cluster-236.74920	Cluster-236.87403	Cluster-236.74743
Cluster-236.23495	Cluster-236.64016	Cluster-236.64791	Cluster-236.13264	Cluster-236.42572	Cluster-236.27096	Cluster-236.38774	Cluster-236.35674
Cluster-236.31608	Cluster-236.50457	Cluster-236.67680	Cluster-236.65329	Cluster-236.63950	Cluster-236.28701	Cluster-236.37055	Cluster-236.84280
Cluster-236.97428	Cluster-236.50456	Cluster-236.49970	Cluster-236.66693	Cluster-236.68245	Cluster-236.41221	Cluster-236.24181	Cluster-236.72357
Cluster-236.67620	Cluster-236.12165	Cluster-236.66159	Cluster-236.67779	Cluster-236.50117	Cluster-236.85520	Cluster-236.24184	Cluster-236.10696
Cluster-236.21420	Cluster-236.64615	Cluster-236.66156	Cluster-236.15468	Cluster-236.51245	Cluster-236.51755	Cluster-236.61866	Cluster-236.72974
Cluster-236.91678	Cluster-236.64613	Cluster-236.66153	Cluster-236.61348	Cluster-236.59478	Cluster-236.88341	Cluster-236.61867	Cluster-236.78383
Cluster-236.48553	Cluster-236.63345	Cluster-236.18293	Cluster-236.35549	Cluster-236.49555	Cluster-236.26290	Cluster-236.61860	Cluster-236.50271
Cluster-236.48559	Cluster-236.63344	Cluster-236.69087	Cluster-236.74081	Cluster-236.48205	Cluster-236.52476	Cluster-236.61861	Cluster-236.58041
Cluster-236.61957	Cluster-236.63342	Cluster-236.84557	Cluster-236.32660	Cluster-236.46435	Cluster-236.94828	Cluster-236.61863	Cluster-236.28628
Cluster-236.66073	Cluster-236.85868	Cluster-236.71417	Cluster-236.29203	Cluster-236.62923	Cluster-236.61163	Cluster-236.74404	Cluster-236.28627
Cluster-236.66077	Cluster-236.77110	Cluster-236.71410	Cluster-236.70654	Cluster-236.70153	Cluster-236.14804	Cluster-236.86061	Cluster-236.59317
Cluster-236.30833	Cluster-236.68252	Cluster-236.72145	Cluster-236.78871	Cluster-236.21499	Cluster-236.65436	Cluster-236.61149	Cluster-236.25779
Cluster-236.82093	Cluster-236.68256	Cluster-236.33210	Cluster-236.78870	Cluster-236.76124	Cluster-236.46493	Cluster-236.80264	Cluster-236.63457
Cluster-236.41823	Cluster-236.47704	Cluster-236.76134	Cluster-236.43392	Cluster-236.18573	Cluster-236.63878	Cluster-236.67012	Cluster-236.86441
Cluster-236.73849	Cluster-236.45701	Cluster-236.7422	Cluster-236.39778	Cluster-236.40371	Cluster-236.66181	Cluster-236.67011	Cluster-236.65240
Cluster-236.67338	Cluster-236.41630	Cluster-236.8395	Cluster-236.98565	Cluster-236.40993	Cluster-236.68964	Cluster-236.67016	Cluster-236.65578
Cluster-236.65790	Cluster-236.35785	Cluster-236.50085	Cluster-236.48059	Cluster-236.64897	Cluster-236.68962	Cluster-236.67015	Cluster-236.75706
Cluster-236.84413	Cluster-236.83038	Cluster-236.51935	Cluster-236.73324	Cluster-236.74251	Cluster-236.14023	Cluster-236.90122	Cluster-236.60422
Cluster-236.89022	Cluster-236.36250	Cluster-236.51934	Cluster-236.28930	Cluster-236.74250	Cluster-236.90072	Cluster-236.91296	Cluster-236.60428
Cluster-236.32380	Cluster-236.36258	Cluster-236.58654	Cluster-236.87477	Cluster-236.69629	Cluster-236.90071	Cluster-236.77447	Cluster-236.59253
Cluster-236.32388	Cluster-236.37780	Cluster-236.63531	Cluster-236.25431	Cluster-236.44095	Cluster-236.62988	Cluster-236.66760	Cluster-236.93642
Cluster-236.85981	Cluster-236.73173	Cluster-236.63532	Cluster-236.62717	Cluster-236.73894	Cluster-236.67415	Cluster-236.66761	Cluster-236.33103
Cluster-236.71339	Cluster-236.49212	Cluster-236.46977	Cluster-236.42994	Cluster-236.59742	Cluster-236.17088	Cluster-236.66766	Cluster-236.63429
Cluster-236.71338	Cluster-236.57821	Cluster-236.39584	Cluster-236.47613	Cluster-236.43275	Cluster-236.25168	Cluster-236.66765	Cluster-236.54146
Cluster-236.48884	Cluster-236.57820	Cluster-236.98496	Cluster-236.71191	Cluster-236.86009	Cluster-236.51966	Cluster-236.66769	Cluster-236.46808
Cluster-236.52587	Cluster-236.4674	Cluster-236.66015	Cluster-236.25182	Cluster-236.67349	Cluster-236.87053	Cluster-236.26130	Cluster-236.49353
Cluster-236.52581	Cluster-236.62243	Cluster-236.48534	Cluster-236.86832	Cluster-236.62432	Cluster-236.53952	Cluster-236.61411	Cluster-236.38371
Cluster-236.31090	Cluster-236.80911	Cluster-236.52652	Cluster-236.50852	Cluster-236.30463	Cluster-236.49866	Cluster-236.70979	Cluster-236.38378
Cluster-236.31093	Cluster-236.85272	Cluster-236.39515	Cluster-236.76428	Cluster-236.83114	Cluster-236.18780	Cluster-236.61413	Cluster-236.30102
Cluster-236.26939	Cluster-236.43553	Cluster-236.39518	Cluster-236.68651	Cluster-236.33283	Cluster-236.18786	Cluster-236.70974	Cluster-236.30108
Cluster-236.26933	Cluster-236.51255	Cluster-236.47618	Cluster-236.69300	Cluster-236.82846	Cluster-236.61397	Cluster-236.70359	Cluster-236.38591
Cluster-236.86219	Cluster-236.54751	Cluster-236.69980	Cluster-236.45971	Cluster-236.25767	Cluster-236.60623	Cluster-236.79489	Cluster-236.36192
Cluster-236.84227	Cluster-236.52758	Cluster-236.67161	Cluster-236.78638	Cluster-236.25762	Cluster-236.88738	Cluster-236.70351	Cluster-236.57769
Cluster-236.83868	Cluster-236.55408	Cluster-236.62077	Cluster-236.97224	Cluster-236.84599	Cluster-236.55827	Cluster-236.70353	Cluster-236.61639
Cluster-236.81290	Cluster-236.48216	Cluster-236.74248	Cluster-236.98848	Cluster-236.63231	Cluster-236.40053	Cluster-236.79512	Cluster-236.34129
Cluster-236.26266	Cluster-236.48219	Cluster-236.77570	Cluster-236.51650	Cluster-236.57778	Cluster-236.34694	Cluster-236.21216	Cluster-236.79666
Cluster-236.42354	Cluster-236.53802	Cluster-236.77573	Cluster-236.52537	Cluster-236.64049	Cluster-236.53281	Cluster-236.36963	Cluster-236.79665
Cluster-236.94898	Cluster-236.66934	Cluster-236.61524	Cluster-236.28702	Cluster-236.29212	Cluster-236.83836	Cluster-236.36962	Cluster-236.91399
Cluster-236.47026	Cluster-236.66932	Cluster-236.76357	Cluster-236.76381	Cluster-236.50753	Cluster-236.74324	Cluster-236.36965	Cluster-236.48369
Cluster-236.74839	Cluster-236.38545	Cluster-236.79797	Cluster-236.57159	Cluster-236.66723	Cluster-236.44039	Cluster-236.36964	Cluster-236.40397
Cluster-236.82364	Cluster-236.44846	Cluster-236.64353	Cluster-236.34917	Cluster-236.27478	Cluster-236.61808	Cluster-236.42109	Cluster-236.64879
Cluster-236.80491	Cluster-236.64797	Cluster-236.79790	Cluster-236.80468	Cluster-236.49697	Cluster-236.61800	Cluster-236.3656	Cluster-236.64870
Cluster-236.75767	Cluster-236.64796	Cluster-236.21363	Cluster-236.58890	Cluster-236.28465	Cluster-236.73487	Cluster-236.20160	Cluster-236.32665
Cluster-236.72418	Cluster-236.67684	Cluster-236.21368	Cluster-236.11258	Cluster-236.81137	Cluster-236.39943	Cluster-236.74503	Cluster-236.62087
Cluster-236.45358	Cluster-236.64556	Cluster-236.88123	Cluster-236.88804	Cluster-236.83481	Cluster-236.20256	Cluster-236.74502	Cluster-236.62081
Cluster-236.93301	Cluster-236.68938	Cluster-236.74736	Cluster-236.43055	Cluster-236.34255	Cluster-236.69537	Cluster-236.45453	Cluster-236.70652
Cluster-236.64611	Cluster-236.68931	Cluster-236.55853	Cluster-236.101929	Cluster-236.21600	Cluster-236.70897	Cluster-236.45450	Cluster-236.70655
Cluster-236.73215	Cluster-236.68933	Cluster-236.55855	Cluster-236.26297	Cluster-236.60307	Cluster-236.71381	Cluster-236.57097	Cluster-236.51499
Cluster-236.77248	Cluster-236.66157	Cluster-236.48088	Cluster-236.81560	Cluster-236.72396	Cluster-236.48693	Cluster-236.75170	Cluster-236.51496
Cluster-236.48948	Cluster-236.69084	Cluster-236.76683	Cluster-236.47227	Cluster-236.43891	Cluster-236.67200	Cluster-236.55927	Cluster-236.28159
Cluster-236.48376	Cluster-236.66060	Cluster-236.41754	Cluster-236.52477	Cluster-236.87032	Cluster-236.53043	Cluster-236.83349	Cluster-236.54519
Cluster-236.24716	Cluster-236.70166	Cluster-236.41755	Cluster-236.55269	Cluster-236.48984	Cluster-236.87296	Cluster-236.58605	Cluster-236.81045
Cluster-236.49815	Cluster-236.35422	Cluster-236.28985	Cluster-236.89204	Cluster-236.70425	Cluster-236.57188	Cluster-236.59979	Cluster-236.81047
Cluster-236.62639	Cluster-236.71411	Cluster-236.42816	Cluster-236.89205	Cluster-236.44538	Cluster-236.45638	Cluster-236.59974	Cluster-236.55643
Cluster-236.83862	Cluster-236.84030	Cluster-236.50983	Cluster-236.74881	Cluster-236.54185	Cluster-236.40147	Cluster-236.59976	Cluster-236.84671
Cluster-236.41179	Cluster-236.78370	Cluster-236.64121	Cluster-236.36281	Cluster-236.33252	Cluster-236.24471	Cluster-236.59972	Cluster-236.38700
Cluster-236.72036	Cluster-236.45241	Cluster-236.57407	Cluster-236.82332	Cluster-236.59564	Cluster-236.68815	Cluster-236.79812	Cluster-236.56065
Cluster-236.44048	Cluster-236.28656	Cluster-236.47948	Cluster-236.56165	Cluster-236.41656	Cluster-236.23307	Cluster-236.79813	Cluster-236.22968
Cluster-236.44045	Cluster-236.76133	Cluster-236.95243	Cluster-236.109800	Cluster-236.44964	Cluster-236.23306	Cluster-236.83799	Cluster-236.33601
Cluster-236.61705	Cluster-236.76130	Cluster-236.90744	Cluster-236.61742	Cluster-236.30894	Cluster-236.45733	Cluster-236.83797	Cluster-236.27877
Cluster-236.60204	Cluster-236.69798	Cluster-236.84108	Cluster-236.28744	Cluster-236.75551	Cluster-236.50141	Cluster-236.57534	Cluster-236.27876
Cluster-236.45969	Cluster-236.28280	Cluster-236.64902	Cluster-236.101493	Cluster-236.50943	Cluster-236.52739	Cluster-236.56068	Cluster-236.19366
Cluster-236.45166	Cluster-236.79006	Cluster-236.64908	Cluster-236.48263	Cluster-236.74594	Cluster-236.44650	Cluster-236.56069	Cluster-236.25436
Cluster-236.65850	Cluster-236.40987	Cluster-236.60103	Cluster-236.65433	Cluster-236.82666	Cluster-236.39476	Cluster-236.61141	Cluster-236.60715
Cluster-236.75019	Cluster-236.51938	Cluster-236.60104	Cluster-236.12075	Cluster-236.93350	Cluster-236.60943	Cluster-236.62338	Cluster-236.60712
Cluster-236.31020	Cluster-236.51937	Cluster-236.60109	Cluster-236.66188	Cluster-236.57395	Cluster-236.39296	Cluster-236.46871	Cluster-236.69852
Cluster-236.37074	Cluster-236.58657	Cluster-236.69389	Cluster-236.62981	Cluster-236.73942	Cluster-236.55031	Cluster-236.56067	Cluster-236.69892
Cluster-236.28681	Cluster-236.63536	Cluster-236.36706	Cluster-236.80217	Cluster-236.79594	Cluster-236.67625	Cluster-236.16342	Cluster-236.53371
Cluster-236.53113	Cluster-236.66019	Cluster-236.36701	Cluster-236.72111	Cluster-236.67216	Cluster-236.39688	Cluster-236.29776	Cluster-236.53375
Cluster-236.86500	Cluster-236.26613	Cluster-236.75811	Cluster-236.18549	Cluster-236.77027	Cluster-236.85720	Cluster-236.29779	Cluster-236.41878
Cluster-236.21635	Cluster-236.48531	Cluster-236.34395	Cluster-236.32717	Cluster-236.24999	Cluster-236.83972	Cluster-236.71252	Cluster-236.41873
Cluster-236.70474	Cluster-236.41612	Cluster-236.34397	Cluster-236.34716	Cluster-236.57193	Cluster-236.83970	Cluster-236.71253	Cluster-236.56479
Cluster-236.73108	Cluster-236.41618	Cluster-236.34393	Cluster-236.79051	Cluster-236.59352	Cluster-236.21424	Cluster-236.71251	Cluster-236.95328
Cluster-236.57852	Cluster-236.52653	Cluster-236.50615	Cluster-236.49205	Cluster-236.45606	Cluster-236.71471	Cluster-236.71256	Cluster-236.57668
Cluster-236.68375	Cluster-236.52655	Cluster-236.99109	Cluster-236.51962	Cluster-236.93319	Cluster-236.37886	Cluster-236.28426	Cluster-236.72750
Cluster-236.29455	Cluster-236.65008	Cluster-236.51564	Cluster-236.54600	Cluster-236.59397	Cluster-236.32109	Cluster-236.28422	Cluster-236.44102
Cluster-236.52749	Cluster-236.62642	Cluster-236.80083	Cluster-236.41649	Cluster-236.83896	Cluster-236.49203	Cluster-236.26480	Cluster-236.47457
Cluster-236.44875	Cluster-236.67777	Cluster-236.81936	Cluster-236.67914	Cluster-236.56625	Cluster-236.67706	Cluster-236.26486	Cluster-236.64297
Cluster-236.103503	Cluster-236.69986	Cluster-236.71873	Cluster-236.53955	Cluster-236.84363	Cluster-236.61950	Cluster-236.26484	Cluster-236.65748
Cluster-236.40991	Cluster-236.67168	Cluster-236.49652	Cluster-236.38419	Cluster-236.77968	Cluster-236.30051	Cluster-236.81370	Cluster-236.50850
Cluster-236.90249	Cluster-236.70540	Cluster-236.85571	Cluster-236.28849	Cluster-236.34419	Cluster-236.61585	Cluster-236.71560	Cluster-236.68655
Cluster-236.37343	Cluster-236.86155	Cluster-236.46738	Cluster-236.44913	Cluster-236.66343	Cluster-236.50736	Cluster-236.52280	Cluster-236.33963
Cluster-236.75411	Cluster-236.62698	Cluster-236.46736	Cluster-236.74231	Cluster-236.74331	Cluster-236.74725	Cluster-236.44156	Cluster-236.69305
Cluster-236.57436	Cluster-236.34058	Cluster-236.94097	Cluster-236.70074	Cluster-236.77441	Cluster-236.73397	Cluster-236.24228	Cluster-236.95365
Cluster-236.63487	Cluster-236.34057	Cluster-236.61021	Cluster-236.60622	Cluster-236.57727	Cluster-236.80345	Cluster-236.24227	Cluster-236.80744
Cluster-236.11513	Cluster-236.76355	Cluster-236.39911	Cluster-236.60627	Cluster-236.60541	Cluster-236.64182	Cluster-236.60218	Cluster-236.80741
Cluster-236.76571	Cluster-236.79793	Cluster-236.55729	Cluster-236.75466	Cluster-236.32138	Cluster-236.94171	Cluster-236.60216	Cluster-236.80743
Cluster-236.58437	Cluster-236.42075	Cluster-236.68060	Cluster-236.29086	Cluster-236.28218	Cluster-236.82173	Cluster-236.60217	Cluster-236.87827
Cluster-236.81927	Cluster-236.42076	Cluster-236.83132	Cluster-236.53288	Cluster-236.31644	Cluster-236.91272	Cluster-236.60211	Cluster-236.79940
Cluster-236.51379	Cluster-236.88122	Cluster-236.64114	Cluster-236.53280	Cluster-236.36059	Cluster-236.64960	Cluster-236.60213	Cluster-236.42201
Cluster-236.55736	Cluster-236.48083	Cluster-236.74984	Cluster-236.16003	Cluster-236.68159	Cluster-236.35273	Cluster-236.65193	Cluster-236.17987
Cluster-236.55734	Cluster-236.48087	Cluster-236.30459	Cluster-236.27283	Cluster-236.73364	Cluster-236.32556	Cluster-236.65195	Cluster-236.84484
Cluster-236.73918	Cluster-236.41751	Cluster-236.39132	Cluster-236.61802	Cluster-236.56324	Cluster-236.82097	Cluster-236.65197	Cluster-236.52530
Cluster-236.56717	Cluster-236.33396	Cluster-236.32398	Cluster-236.90189	Cluster-236.75869	Cluster-236.78163	Cluster-236.21768	Cluster-236.102351
Cluster-236.82765	Cluster-236.33390	Cluster-236.42085	Cluster-236.26155	Cluster-236.59695	Cluster-236.73844	Cluster-236.96528	Cluster-236.30796
Cluster-236.86050	Cluster-236.59806	Cluster-236.51671	Cluster-236.70913	Cluster-236.57303	Cluster-236.50679	Cluster-236.23942	Cluster-236.64315
Cluster-236.65641	Cluster-236.94112	Cluster-236.57050	Cluster-236.59723	Cluster-236.73903	Cluster-236.50674	Cluster-236.64241	Cluster-236.57154
Cluster-236.69205	Cluster-236.12259	Cluster-236.57055	Cluster-236.80639	Cluster-236.54408	Cluster-236.78584	Cluster-236.64240	Cluster-236.58275
Cluster-236.29144	Cluster-236.50981	Cluster-236.80160	Cluster-236.78707	Cluster-236.60122	Cluster-236.62566	Cluster-236.64246	Cluster-236.58270
Cluster-236.77872	Cluster-236.50988	Cluster-236.43767	Cluster-236.78702	Cluster-236.28574	Cluster-236.30294	Cluster-236.64248	Cluster-236.40575
Cluster-236.77875	Cluster-236.64127	Cluster-236.48826	Cluster-236.42941	Cluster-236.65080	Cluster-236.85055	Cluster-236.26812	Cluster-236.45064
Cluster-236.8771	Cluster-236.57405	Cluster-236.87241	Cluster-236.81515	Cluster-236.65623	Cluster-236.84414	Cluster-236.37542	Cluster-236.87782
Cluster-236.45653	Cluster-236.47941	Cluster-236.73576	Cluster-236.65903	Cluster-236.7292	Cluster-236.101620	Cluster-236.37545	Cluster-236.51757
Cluster-236.66832	Cluster-236.95242	Cluster-236.56563	Cluster-236.65900	Cluster-236.60378	Cluster-236.83244	Cluster-236.37548	Cluster-236.63314
Cluster-236.60888	Cluster-236.25261	Cluster-236.24344	Cluster-236.19661	Cluster-236.92642	Cluster-236.59102	Cluster-236.82133	Cluster-236.63312
Cluster-236.28507	Cluster-236.30841	Cluster-236.24340	Cluster-236.60276	Cluster-236.16744	Cluster-236.79716	Cluster-236.35334	Cluster-236.81563
Cluster-236.75717	Cluster-236.33625	Cluster-236.56568	Cluster-236.17089	Cluster-236.53084	Cluster-236.32382	Cluster-236.63732	Cluster-236.70411
Cluster-236.34873	Cluster-236.58425	Cluster-236.84509	Cluster-236.87208	Cluster-236.23555	Cluster-236.10469	Cluster-236.63731	Cluster-236.47226
Cluster-236.60417	Cluster-236.50619	Cluster-236.29253	Cluster-236.42465	Cluster-236.52430	Cluster-236.48882	Cluster-236.63737	Cluster-236.14395
Cluster-236.34460	Cluster-236.57399	Cluster-236.64507	Cluster-236.45119	Cluster-236.47035	Cluster-236.28562	Cluster-236.63734	Cluster-236.30613
Cluster-236.64767	Cluster-236.43266	Cluster-236.57218	Cluster-236.32459	Cluster-236.60821	Cluster-236.28560	Cluster-236.63735	Cluster-236.30612
Cluster-236.60924	Cluster-236.13054	Cluster-236.57219	Cluster-236.56771	Cluster-236.72463	Cluster-236.80805	Cluster-236.63739	Cluster-236.30617
Cluster-236.77296	Cluster-236.101196	Cluster-236.77063	Cluster-236.56776	Cluster-236.58179	Cluster-236.20573	Cluster-236.75927	Cluster-236.89208
Cluster-236.76746	Cluster-236.85573	Cluster-236.77801	Cluster-236.53040	Cluster-236.58175	Cluster-236.76356	Cluster-236.35337	Cluster-236.37152
Cluster-236.44354	Cluster-236.44772	Cluster-236.36325	Cluster-236.50530	Cluster-236.45341	Cluster-236.68705	Cluster-236.69556	Cluster-236.37157
Cluster-236.66688	Cluster-236.13808	Cluster-236.36324	Cluster-236.85255	Cluster-236.31829	Cluster-236.45037	Cluster-236.69552	Cluster-236.37159
Cluster-236.67762	Cluster-236.56257	Cluster-236.72351	Cluster-236.55059	Cluster-236.34759	Cluster-236.35614	Cluster-236.69553	Cluster-236.72830
Cluster-236.35553	Cluster-236.67354	Cluster-236.73005	Cluster-236.45834	Cluster-236.35800	Cluster-236.73643	Cluster-236.68606	Cluster-236.71115
Cluster-236.27536	Cluster-236.67357	Cluster-236.73007	Cluster-236.20350	Cluster-236.78940	Cluster-236.37610	Cluster-236.68604	Cluster-236.35141
Cluster-236.32674	Cluster-236.94094	Cluster-236.57934	Cluster-236.75047	Cluster-236.40152	Cluster-236.37615	Cluster-236.68603	Cluster-236.53854
Cluster-236.55670	Cluster-236.66407	Cluster-236.32954	Cluster-236.37020	Cluster-236.58998	Cluster-236.43875	Cluster-236.68602	Cluster-236.53851
Cluster-236.74759	Cluster-236.91315	Cluster-236.83892	Cluster-236.72902	Cluster-236.37939	Cluster-236.83165	Cluster-236.68601	Cluster-236.53853
Cluster-236.90160	Cluster-236.91313	Cluster-236.83894	Cluster-236.11026	Cluster-236.53248	Cluster-236.47375	Cluster-236.68600	Cluster-236.78254
Cluster-236.61525	Cluster-236.54493	Cluster-236.95579	Cluster-236.62505	Cluster-236.53245	Cluster-236.57903	Cluster-236.68609	Cluster-236.66967
Cluster-236.88454	Cluster-236.54495	Cluster-236.59320	Cluster-236.80870	Cluster-236.50918	Cluster-236.88305	Cluster-236.77782	Cluster-236.65431
Cluster-236.85292	Cluster-236.54496	Cluster-236.11058	Cluster-236.71028	Cluster-236.67853	Cluster-236.86484	Cluster-236.77783	Cluster-236.69024
Cluster-236.75962	Cluster-236.39919	Cluster-236.81196	Cluster-236.81010	Cluster-236.77501	Cluster-236.85908	Cluster-236.70831	Cluster-236.52284
Cluster-236.69597	Cluster-236.38666	Cluster-236.59315	Cluster-236.51174	Cluster-236.26113	Cluster-236.51702	Cluster-236.70830	Cluster-236.66180
Cluster-236.81139	Cluster-236.65123	Cluster-236.63458	Cluster-236.46960	Cluster-236.83320	Cluster-236.54285	Cluster-236.70833	Cluster-236.66186
Cluster-236.91545	Cluster-236.39139	Cluster-236.93710	Cluster-236.72593	Cluster-236.59916	Cluster-236.52429	Cluster-236.82119	Cluster-236.60586
Cluster-236.57983	Cluster-236.78067	Cluster-236.66801	Cluster-236.45630	Cluster-236.29759	Cluster-236.44630	Cluster-236.57088	Cluster-236.18826
Cluster-236.79724	Cluster-236.78062	Cluster-236.65572	Cluster-236.64678	Cluster-236.56630	Cluster-236.14360	Cluster-236.57082	Cluster-236.80213
Cluster-236.58906	Cluster-236.73900	Cluster-236.39781	Cluster-236.66538	Cluster-236.74699	Cluster-236.80664	Cluster-236.57086	Cluster-236.27477
Cluster-236.41941	Cluster-236.57058	Cluster-236.72021	Cluster-236.22030	Cluster-236.80737	Cluster-236.81048	Cluster-236.57084	Cluster-236.37838
Cluster-236.52529	Cluster-236.28589	Cluster-236.91734	Cluster-236.35764	Cluster-236.82776	Cluster-236.88113	Cluster-236.81531	Cluster-236.16971
Cluster-236.30785	Cluster-236.51068	Cluster-236.76274	Cluster-236.35760	Cluster-236.82775	Cluster-236.78283	Cluster-236.75146	Cluster-236.55746
Cluster-236.85357	Cluster-236.43765	Cluster-236.79360	Cluster-236.45380	Cluster-236.25099	Cluster-236.21698	Cluster-236.81847	Cluster-236.29379
Cluster-236.69414	Cluster-236.43768	Cluster-236.79364	Cluster-236.65840	Cluster-236.88185	Cluster-236.22531	Cluster-236.81848	Cluster-236.51387
Cluster-236.36503	Cluster-236.76956	Cluster-236.75709	Cluster-236.10238	Cluster-236.11222	Cluster-236.67418	Cluster-236.89662	Cluster-236.45883
Cluster-236.92366	Cluster-236.22751	Cluster-236.60426	Cluster-236.57885	Cluster-236.53164	Cluster-236.31830	Cluster-236.58369	Cluster-236.52607
Cluster-236.67539	Cluster-236.73574	Cluster-236.84589	Cluster-236.53414	Cluster-236.69106	Cluster-236.39488	Cluster-236.58362	Cluster-236.67915
Cluster-236.23502	Cluster-236.56562	Cluster-236.36425	Cluster-236.68443	Cluster-236.51776	Cluster-236.93306	Cluster-236.58361	Cluster-236.67913
Cluster-236.70420	Cluster-236.53033	Cluster-236.71701	Cluster-236.54920	Cluster-236.88373	Cluster-236.27393	Cluster-236.58364	Cluster-236.80518
Cluster-236.74074	Cluster-236.29250	Cluster-236.71702	Cluster-236.54926	Cluster-236.52199	Cluster-236.32769	Cluster-236.40463	Cluster-236.38418
Cluster-236.35157	Cluster-236.67256	Cluster-236.73702	Cluster-236.60948	Cluster-236.67664	Cluster-236.68876	Cluster-236.40469	Cluster-236.74082
Cluster-236.28752	Cluster-236.91506	Cluster-236.37777	Cluster-236.34174	Cluster-236.52307	Cluster-236.40923	Cluster-236.40468	Cluster-236.66666
Cluster-236.42640	Cluster-236.64506	Cluster-236.37772	Cluster-236.57716	Cluster-236.31482	Cluster-236.59506	Cluster-236.80716	Cluster-236.66661
Cluster-236.87095	Cluster-236.57212	Cluster-236.59252	Cluster-236.70105	Cluster-236.75830	Cluster-236.42781	Cluster-236.80714	Cluster-236.74234
Cluster-236.87091	Cluster-236.27064	Cluster-236.41568	Cluster-236.83977	Cluster-236.32513	Cluster-236.78563	Cluster-236.80713	Cluster-236.61577
Cluster-236.23549	Cluster-236.57214	Cluster-236.41560	Cluster-236.71470	Cluster-236.76563	Cluster-236.27950	Cluster-236.80710	Cluster-236.61570
Cluster-236.44889	Cluster-236.88158	Cluster-236.32851	Cluster-236.42754	Cluster-236.62230	Cluster-236.60090	Cluster-236.80719	Cluster-236.61396
Cluster-11566.0	Cluster-236.76336	Cluster-236.93647	Cluster-236.37885	Cluster-236.64487	Cluster-236.60184	Cluster-236.82718	Cluster-236.60625
Cluster-236.66198	Cluster-236.54354	Cluster-236.88937	Cluster-236.32108	Cluster-236.63136	Cluster-236.33334	Cluster-236.48671	Cluster-236.45577
Cluster-236.75450	Cluster-236.69277	Cluster-236.10289	Cluster-236.61375	Cluster-236.80663	Cluster-236.28649	Cluster-236.48678	Cluster-236.16839
Cluster-236.80209	Cluster-236.70595	Cluster-236.85842	Cluster-236.32485	Cluster-236.61193	Cluster-236.76016	Cluster-236.58944	Cluster-236.50955
Cluster-236.87830	Cluster-236.38144	Cluster-236.63228	Cluster-236.23755	Cluster-236.84621	Cluster-236.85502	Cluster-236.58942	Cluster-236.57458
Cluster-236.33253	Cluster-236.77806	Cluster-236.55234	Cluster-236.23756	Cluster-236.87946	Cluster-236.29263	Cluster-236.58949	Cluster-236.46067
Cluster-236.58612	Cluster-236.77800	Cluster-236.47776	Cluster-236.60048	Cluster-236.51855	Cluster-236.83863	Cluster-236.58948	Cluster-236.16008
Cluster-236.59563	Cluster-236.36328	Cluster-236.38376	Cluster-236.21997	Cluster-236.51851	Cluster-236.54572	Cluster-236.45174	Cluster-236.71534
Cluster-236.59567	Cluster-236.78425	Cluster-236.39426	Cluster-236.27595	Cluster-236.76319	Cluster-236.23655	Cluster-236.45176	Cluster-236.91449
Cluster-236.52611	Cluster-236.49850	Cluster-236.60915	Cluster-236.37313	Cluster-236.92898	Cluster-236.44047	Cluster-236.45171	Cluster-236.67898
Cluster-236.44382	Cluster-236.72356	Cluster-236.36195	Cluster-236.50730	Cluster-236.60876	Cluster-236.38762	Cluster-236.78641	Cluster-236.61806
Cluster-236.31701	Cluster-236.32305	Cluster-236.90344	Cluster-236.59618	Cluster-236.46333	Cluster-236.47530	Cluster-236.45178	Cluster-236.62165
Cluster-236.69942	Cluster-236.72970	Cluster-236.30927	Cluster-236.59619	Cluster-236.60405	Cluster-236.84835	Cluster-236.78644	Cluster-236.59728
Cluster-236.75558	Cluster-236.32302	Cluster-236.98483	Cluster-236.79779	Cluster-236.48424	Cluster-236.31416	Cluster-236.59018	Cluster-236.59729
Cluster-236.60814	Cluster-236.64020	Cluster-236.25841	Cluster-236.79776	Cluster-236.42689	Cluster-236.45465	Cluster-236.59013	Cluster-236.98439
Cluster-236.37981	Cluster-236.56686	Cluster-236.77408	Cluster-236.42094	Cluster-236.52786	Cluster-236.55935	Cluster-236.59016	Cluster-236.73485
Cluster-236.20054	Cluster-236.3880	Cluster-236.101306	Cluster-236.53181	Cluster-236.66321	Cluster-236.31415	Cluster-236.79999	Cluster-236.48150
Cluster-236.74575	Cluster-236.81777	Cluster-236.48390	Cluster-236.52347	Cluster-236.38313	Cluster-236.71247	Cluster-236.79998	Cluster-236.83781
Cluster-236.47591	Cluster-236.81770	Cluster-236.58739	Cluster-236.80343	Cluster-236.28030	Cluster-236.71246	Cluster-236.79995	Cluster-236.47272
Cluster-236.61481	Cluster-236.81771	Cluster-236.68166	Cluster-236.81206	Cluster-236.51338	Cluster-236.87647	Cluster-236.79993	Cluster-236.57552
Cluster-236.59739	Cluster-236.81191	Cluster-236.29167	Cluster-236.80762	Cluster-236.45879	Cluster-236.28416	Cluster-236.79992	Cluster-236.47891
Cluster-236.74595	Cluster-236.80826	Cluster-236.29162	Cluster-236.79255	Cluster-236.13246	Cluster-236.37559	Cluster-236.81314	Cluster-236.66458
Cluster-236.56211	Cluster-236.50277	Cluster-236.40390	Cluster-236.61217	Cluster-236.55546	Cluster-236.68639	Cluster-236.52951	Cluster-236.66456
Cluster-236.61771	Cluster-236.71094	Cluster-236.64058	Cluster-236.21815	Cluster-236.40182	Cluster-236.41098	Cluster-236.81437	Cluster-236.22896
Cluster-236.25141	Cluster-236.47558	Cluster-236.63585	Cluster-236.35272	Cluster-236.44984	Cluster-236.40411	Cluster-236.81433	Cluster-236.61100
Cluster-236.61136	Cluster-236.28629	Cluster-236.66690	Cluster-236.31229	Cluster-236.69742	Cluster-236.45165	Cluster-236.47154	Cluster-236.30487
Cluster-236.36664	Cluster-236.59311	Cluster-236.66698	Cluster-236.27412	Cluster-236.76808	Cluster-236.43138	Cluster-236.17107	Cluster-236.74603
Cluster-236.49154	Cluster-236.45649	Cluster-236.69769	Cluster-236.78111	Cluster-236.50748	Cluster-236.70535	Cluster-236.17103	Cluster-236.70893
Cluster-236.42456	Cluster-236.66803	Cluster-236.49252	Cluster-236.53326	Cluster-236.73307	Cluster-236.22383	Cluster-236.53607	Cluster-236.74650
Cluster-236.29872	Cluster-236.20653	Cluster-236.67778	Cluster-236.33330	Cluster-236.38727	Cluster-236.22386	Cluster-236.53609	Cluster-236.79584
Cluster-236.83577	Cluster-236.68562	Cluster-236.68494	Cluster-236.48181	Cluster-236.25411	Cluster-236.81525	Cluster-236.11790	Cluster-236.49165
Cluster-236.53070	Cluster-236.60895	Cluster-236.76827	Cluster-236.92428	Cluster-236.84691	Cluster-236.38049	Cluster-236.50559	Cluster-236.49160
Cluster-236.64545	Cluster-236.27382	Cluster-236.76821	Cluster-236.24285	Cluster-236.57765	Cluster-236.35798	Cluster-236.184	Cluster-236.91815
Cluster-236.21015	Cluster-236.76275	Cluster-236.61344	Cluster-236.63790	Cluster-236.87512	Cluster-236.55553	Cluster-236.78675	Cluster-236.91813
Cluster-236.80493	Cluster-236.76277	Cluster-236.44372	Cluster-236.63796	Cluster-236.63764	Cluster-236.73101	Cluster-236.51605	Cluster-236.48692
Cluster-236.75076	Cluster-236.79369	Cluster-236.44375	Cluster-236.64446	Cluster-236.76403	Cluster-236.80960	Cluster-236.51604	Cluster-236.73523
Cluster-236.43604	Cluster-236.62865	Cluster-236.44376	Cluster-236.54432	Cluster-236.73593	Cluster-236.50112	Cluster-236.51608	Cluster-236.8417
Cluster-236.65535	Cluster-236.62862	Cluster-236.20090	Cluster-236.81143	Cluster-236.43904	Cluster-236.51864	Cluster-236.43106	Cluster-236.23898
Cluster-236.20619	Cluster-236.75708	Cluster-236.74085	Cluster-236.62465	Cluster-236.40912	Cluster-236.88360	Cluster-236.43105	Cluster-236.44443
Cluster-236.46394	Cluster-236.60424	Cluster-236.74086	Cluster-236.84214	Cluster-236.41209	Cluster-236.38530	Cluster-236.51091	Cluster-236.41328
Cluster-236.88365	Cluster-236.60429	Cluster-236.32666	Cluster-236.38608	Cluster-236.60319	Cluster-236.44876	Cluster-236.51096	Cluster-236.38973
Cluster-236.49395	Cluster-236.85454	Cluster-236.34624	Cluster-236.51448	Cluster-236.36537	Cluster-236.15816	Cluster-236.79067	Cluster-236.38975
Cluster-236.49396	Cluster-236.64194	Cluster-236.62083	Cluster-236.89020	Cluster-236.85902	Cluster-236.69093	Cluster-236.54385	Cluster-236.38978
Cluster-236.17759	Cluster-236.84582	Cluster-236.34089	Cluster-236.43842	Cluster-236.33053	Cluster-236.61692	Cluster-236.54383	Cluster-236.63003
Cluster-236.25677	Cluster-236.36426	Cluster-236.35972	Cluster-236.82117	Cluster-236.65597	Cluster-236.10934	Cluster-236.13151	Cluster-236.26587
Cluster-236.76481	Cluster-236.36429	Cluster-236.50762	Cluster-236.56740	Cluster-236.75022	Cluster-236.62922	Cluster-236.29636	Cluster-236.26588
Cluster-236.23032	Cluster-236.42687	Cluster-236.70659	Cluster-236.50353	Cluster-236.48992	Cluster-236.70152	Cluster-236.54922	Cluster-236.77032
Cluster-236.94240	Cluster-236.37776	Cluster-236.78878	Cluster-236.29695	Cluster-236.31187	Cluster-236.70151	Cluster-236.54925	Cluster-236.55057
Cluster-236.24003	Cluster-236.37771	Cluster-236.57260	Cluster-236.71331	Cluster-236.63816	Cluster-236.50094	Cluster-236.54924	Cluster-236.70566
Cluster-236.75373	Cluster-236.59250	Cluster-236.78461	Cluster-236.51008	Cluster-236.66162	Cluster-236.55316	Cluster-236.54929	Cluster-236.68176
Cluster-236.56329	Cluster-236.33101	Cluster-236.84675	Cluster-236.52586	Cluster-236.58621	Cluster-236.68436	Cluster-236.54928	Cluster-236.68171
Cluster-236.94163	Cluster-236.34450	Cluster-236.73327	Cluster-236.33452	Cluster-236.47309	Cluster-236.66001	Cluster-236.45827	Cluster-236.38113
Cluster-236.82086	Cluster-236.14954	Cluster-236.39074	Cluster-236.40587	Cluster-236.74212	Cluster-236.46572	Cluster-236.55034	Cluster-236.89330
Cluster-236.12775	Cluster-236.40219	Cluster-236.86526	Cluster-236.40582	Cluster-236.77548	Cluster-236.74257	Cluster-236.55030	Cluster-236.87878
Cluster-236.22667	Cluster-236.104754	Cluster-236.60710	Cluster-236.74192	Cluster-236.71512	Cluster-236.81662	Cluster-236.55032	Cluster-236.37027
Cluster-236.63782	Cluster-236.61868	Cluster-236.84800	Cluster-236.45036	Cluster-236.36737	Cluster-236.43332	Cluster-236.55038	Cluster-236.73050
Cluster-236.76468	Cluster-236.85840	Cluster-236.42998	Cluster-236.34963	Cluster-236.59707	Cluster-236.75414	Cluster-236.68199	Cluster-236.62507
Cluster-236.89693	Cluster-236.61865	Cluster-236.42993	Cluster-236.60366	Cluster-236.97519	Cluster-236.55844	Cluster-236.68195	Cluster-236.55503
Cluster-236.31531	Cluster-236.54142	Cluster-236.8156	Cluster-236.101789	Cluster-236.47213	Cluster-236.52315	Cluster-236.68193	Cluster-236.81436
Cluster-236.56779	Cluster-236.63221	Cluster-236.61716	Cluster-236.35616	Cluster-236.80474	Cluster-236.47978	Cluster-236.68192	Cluster-236.65503
Cluster-236.46217	Cluster-236.63225	Cluster-236.57665	Cluster-236.73641	Cluster-236.88595	Cluster-236.90733	Cluster-236.68191	Cluster-236.65502
Cluster-236.51690	Cluster-236.63227	Cluster-236.80691	Cluster-236.73647	Cluster-236.33834	Cluster-236.57803	Cluster-236.52564	Cluster-236.65507
Cluster-236.26906	Cluster-236.46801	Cluster-236.23170	Cluster-236.48719	Cluster-236.77017	Cluster-236.64919	Cluster-236.52563	Cluster-236.63904
Cluster-236.54659	Cluster-236.49358	Cluster-236.49684	Cluster-236.45091	Cluster-236.81663	Cluster-236.98029	Cluster-236.52562	Cluster-236.68810
Cluster-236.53679	Cluster-236.55237	Cluster-236.28471	Cluster-236.93103	Cluster-236.78376	Cluster-236.80243	Cluster-236.52561	Cluster-236.67598
Cluster-236.60379	Cluster-236.55235	Cluster-236.72753	Cluster-236.86482	Cluster-236.73034	Cluster-236.34146	Cluster-236.52569	Cluster-236.34898
Cluster-236.48723	Cluster-236.68359	Cluster-236.34499	Cluster-236.23653	Cluster-236.72099	Cluster-236.29969	Cluster-236.42440	Cluster-236.62350
Cluster-236.88843	Cluster-236.66300	Cluster-236.59207	Cluster-236.51701	Cluster-236.45613	Cluster-236.85006	Cluster-236.78582	Cluster-236.87629
Cluster-236.54295	Cluster-236.66301	Cluster-236.23916	Cluster-236.54289	Cluster-236.34420	Cluster-236.70727	Cluster-236.65018	Cluster-236.53416
Cluster-236.60824	Cluster-236.66302	Cluster-236.64296	Cluster-236.54287	Cluster-236.46837	Cluster-236.78075	Cluster-236.65014	Cluster-236.104103
Cluster-236.61709	Cluster-236.90931	Cluster-236.65745	Cluster-236.54862	Cluster-236.15180	Cluster-236.73916	Cluster-236.65016	Cluster-236.51817
Cluster-236.35108	Cluster-236.47762	Cluster-236.65743	Cluster-236.11570	Cluster-236.60964	Cluster-236.98851	Cluster-236.65010	Cluster-236.62207
Cluster-236.38931	Cluster-236.38593	Cluster-236.50859	Cluster-236.66866	Cluster-236.75492	Cluster-236.80173	Cluster-236.95185	Cluster-236.25668
Cluster-236.36458	Cluster-236.60918	Cluster-236.63743	Cluster-236.44633	Cluster-236.32121	Cluster-236.45758	Cluster-236.56848	Cluster-236.49509
Cluster-236.58173	Cluster-236.36199	Cluster-236.63740	Cluster-236.37180	Cluster-236.9449	Cluster-236.69208	Cluster-236.27646	Cluster-236.79907
Cluster-236.44242	Cluster-236.82422	Cluster-236.71350	Cluster-236.72863	Cluster-236.68446	Cluster-236.70584	Cluster-236.56840	Cluster-236.68991
Cluster-236.73201	Cluster-236.82421	Cluster-236.76427	Cluster-236.56138	Cluster-236.33507	Cluster-236.81264	Cluster-236.81158	Cluster-236.62391
Cluster-236.53563	Cluster-236.80833	Cluster-236.70865	Cluster-236.56130	Cluster-236.70662	Cluster-236.35668	Cluster-236.74952	Cluster-236.62390
Cluster-236.78554	Cluster-236.76751	Cluster-236.68658	Cluster-236.56133	Cluster-236.50712	Cluster-236.28895	Cluster-236.81159	Cluster-236.75127
Cluster-236.39327	Cluster-236.33477	Cluster-236.69304	Cluster-236.72416	Cluster-236.59632	Cluster-236.81187	Cluster-236.69452	Cluster-236.62977
Cluster-236.66622	Cluster-236.77402	Cluster-236.69307	Cluster-236.58142	Cluster-236.83325	Cluster-236.50207	Cluster-236.69455	Cluster-236.62976
Cluster-236.24636	Cluster-236.77406	Cluster-236.70283	Cluster-236.45353	Cluster-236.23129	Cluster-236.42306	Cluster-236.69457	Cluster-236.62975
Cluster-236.76852	Cluster-236.70755	Cluster-236.41089	Cluster-236.32210	Cluster-236.62224	Cluster-236.87061	Cluster-236.69459	Cluster-236.62970
Cluster-236.54561	Cluster-236.70756	Cluster-236.30223	Cluster-236.14871	Cluster-236.40777	Cluster-236.31144	Cluster-236.56653	Cluster-236.31739
Cluster-236.71579	Cluster-236.43455	Cluster-236.59060	Cluster-236.16653	Cluster-236.66485	Cluster-236.86656	Cluster-236.62563	Cluster-236.57710
Cluster-236.46951	Cluster-236.21541	Cluster-236.59067	Cluster-236.94343	Cluster-236.54411	Cluster-236.76284	Cluster-236.74178	Cluster-236.78598
Cluster-236.22911	Cluster-236.91021	Cluster-236.87826	Cluster-236.49993	Cluster-236.64321	Cluster-236.76289	Cluster-236.74171	Cluster-236.69787
Cluster-236.62129	Cluster-236.29164	Cluster-236.34249	Cluster-236.54122	Cluster-236.68763	Cluster-236.57632	Cluster-236.74177	Cluster-236.49209
Cluster-236.64073	Cluster-236.64051	Cluster-236.46253	Cluster-236.69026	Cluster-236.35093	Cluster-236.75713	Cluster-236.81424	Cluster-236.68462
Cluster-236.30352	Cluster-236.63586	Cluster-236.46256	Cluster-236.69029	Cluster-236.71622	Cluster-236.85464	Cluster-236.61037	Cluster-236.68461
Cluster-236.42124	Cluster-236.66692	Cluster-236.50301	Cluster-236.67413	Cluster-236.86072	Cluster-236.71717	Cluster-236.61036	Cluster-236.66072
Cluster-236.45473	Cluster-236.49250	Cluster-236.50302	Cluster-236.83711	Cluster-236.11941	Cluster-236.41553	Cluster-236.61031	Cluster-236.19430
Cluster-236.57519	Cluster-236.49259	Cluster-236.50308	Cluster-236.76199	Cluster-236.66220	Cluster-236.69701	Cluster-236.61030	Cluster-236.60045
Cluster-236.28400	Cluster-236.21281	Cluster-236.65832	Cluster-236.32768	Cluster-236.44576	Cluster-236.40209	Cluster-236.61039	Cluster-236.60046
Cluster-236.24249	Cluster-236.81558	Cluster-236.29668	Cluster-236.35810	Cluster-236.39705	Cluster-236.44226	Cluster-236.61038	Cluster-236.36044
Cluster-236.64264	Cluster-236.47023	Cluster-236.55081	Cluster-236.48943	Cluster-236.89257	Cluster-236.38581	Cluster-236.48364	Cluster-236.39626
Cluster-236.75903	Cluster-236.68497	Cluster-236.24952	Cluster-236.42782	Cluster-236.59483	Cluster-236.36181	Cluster-236.71049	Cluster-236.42091
Cluster-236.72698	Cluster-236.76820	Cluster-236.24956	Cluster-236.74906	Cluster-236.72470	Cluster-236.70740	Cluster-236.84975	Cluster-236.72118
Cluster-236.58346	Cluster-236.61347	Cluster-236.84482	Cluster-236.56859	Cluster-236.87058	Cluster-236.45282	Cluster-236.71046	Cluster-236.95871
Cluster-236.32052	Cluster-236.61343	Cluster-11460.0	Cluster-236.53907	Cluster-236.40295	Cluster-236.83614	Cluster-236.71045	Cluster-236.99663
Cluster-236.83199	Cluster-236.61963	Cluster-236.27633	Cluster-236.40146	Cluster-236.42895	Cluster-236.35575	Cluster-236.48360	Cluster-236.52342
Cluster-236.74159	Cluster-236.35543	Cluster-236.27631	Cluster-236.28818	Cluster-236.79168	Cluster-236.65316	Cluster-236.35016	Cluster-236.80346
Cluster-236.32352	Cluster-236.35541	Cluster-236.64312	Cluster-236.74703	Cluster-236.49762	Cluster-236.29114	Cluster-236.41277	Cluster-236.39003
Cluster-236.64139	Cluster-236.84172	Cluster-236.69402	Cluster-236.65346	Cluster-236.93406	Cluster-236.26654	Cluster-236.41276	Cluster-236.56338
Cluster-236.73356	Cluster-236.82584	Cluster-236.69403	Cluster-236.39314	Cluster-236.38785	Cluster-236.68485	Cluster-236.28692	Cluster-236.58580
Cluster-236.23343	Cluster-236.82587	Cluster-236.79182	Cluster-236.74701	Cluster-236.83753	Cluster-236.61330	Cluster-236.49068	Cluster-236.69674
Cluster-236.44611	Cluster-236.34627	Cluster-236.86384	Cluster-236.26608	Cluster-236.30348	Cluster-236.37953	Cluster-236.84468	Cluster-236.69676
Cluster-236.50101	Cluster-236.33538	Cluster-236.40863	Cluster-236.75531	Cluster-236.48169	Cluster-236.77313	Cluster-236.51199	Cluster-236.15579
Cluster-236.66914	Cluster-236.62089	Cluster-236.60338	Cluster-236.60677	Cluster-236.59922	Cluster-236.35940	Cluster-236.51198	Cluster-236.62740
Cluster-236.70145	Cluster-236.34081	Cluster-236.72548	Cluster-236.76842	Cluster-236.86099	Cluster-236.54509	Cluster-236.49063	Cluster-236.75252
Cluster-236.84054	Cluster-236.35978	Cluster-236.36517	Cluster-236.19484	Cluster-236.64210	Cluster-236.72067	Cluster-236.51194	Cluster-236.33680
Cluster-236.72169	Cluster-236.58513	Cluster-236.46163	Cluster-236.37925	Cluster-236.27192	Cluster-236.78476	Cluster-236.51193	Cluster-236.78164
Cluster-236.58037	Cluster-236.58514	Cluster-236.40576	Cluster-236.56556	Cluster-236.42495	Cluster-236.28948	Cluster-236.49064	Cluster-236.92364
Cluster-236.87583	Cluster-236.70650	Cluster-236.48768	Cluster-236.85506	Cluster-236.52927	Cluster-236.65294	Cluster-236.43690	Cluster-236.58441
Cluster-236.26736	Cluster-236.70656	Cluster-236.48762	Cluster-236.29266	Cluster-236.50563	Cluster-236.46636	Cluster-236.45695	Cluster-236.59791
Cluster-236.48517	Cluster-236.57262	Cluster-236.42591	Cluster-236.57209	Cluster-236.81214	Cluster-236.25407	Cluster-236.45691	Cluster-236.85563
Cluster-236.64883	Cluster-236.54516	Cluster-236.80466	Cluster-236.77618	Cluster-236.43745	Cluster-236.35299	Cluster-236.45690	Cluster-236.40750
Cluster-236.38226	Cluster-236.39779	Cluster-236.44881	Cluster-236.72033	Cluster-236.63502	Cluster-236.57119	Cluster-236.45698	Cluster-236.47408
Cluster-236.76647	Cluster-236.37185	Cluster-236.87167	Cluster-236.67845	Cluster-236.63509	Cluster-236.53381	Cluster-236.42567	Cluster-236.63791
Cluster-236.86969	Cluster-236.55646	Cluster-236.72710	Cluster-236.61872	Cluster-236.36202	Cluster-236.41883	Cluster-236.42564	Cluster-236.63797
Cluster-236.43321	Cluster-236.55645	Cluster-236.52803	Cluster-236.61871	Cluster-236.44902	Cluster-236.41889	Cluster-236.42562	Cluster-236.69358
Cluster-236.42050	Cluster-236.48058	Cluster-236.52804	Cluster-236.91287	Cluster-236.59455	Cluster-236.56401	Cluster-236.42561	Cluster-236.69355
Cluster-236.45586	Cluster-236.48053	Cluster-236.4956	Cluster-236.91285	Cluster-236.52187	Cluster-236.71219	Cluster-236.72538	Cluster-236.59639
Cluster-236.33848	Cluster-236.78468	Cluster-236.51751	Cluster-236.61468	Cluster-236.46915	Cluster-236.58570	Cluster-236.72533	Cluster-236.38601
Cluster-236.77633	Cluster-236.73320	Cluster-236.43052	Cluster-236.70965	Cluster-236.67677	Cluster-236.50821	Cluster-236.72537	Cluster-236.82111
Cluster-236.84458	Cluster-236.73323	Cluster-236.43057	Cluster-236.82225	Cluster-236.63501	Cluster-236.64286	Cluster-236.71333	Cluster-236.79105
Cluster-236.64149	Cluster-236.38709	Cluster-236.26294	Cluster-236.55936	Cluster-236.23701	Cluster-236.64285	Cluster-236.59195	Cluster-236.42252
Cluster-236.68586	Cluster-236.79482	Cluster-236.67547	Cluster-236.88489	Cluster-236.85692	Cluster-236.75184	Cluster-236.59194	Cluster-236.42258
Cluster-236.35239	Cluster-236.65287	Cluster-236.67546	Cluster-236.9622	Cluster-236.52335	Cluster-236.45035	Cluster-236.59193	Cluster-236.84896
Cluster-236.83011	Cluster-236.62333	Cluster-236.67542	Cluster-236.69869	Cluster-236.50648	Cluster-236.41944	Cluster-236.57902	Cluster-236.54980
Cluster-236.33647	Cluster-236.39070	Cluster-236.55128	Cluster-236.64164	Cluster-236.16392	Cluster-236.87159	Cluster-236.57908	Cluster-236.33456
Cluster-236.81913	Cluster-236.39071	Cluster-236.47224	Cluster-236.57504	Cluster-236.49607	Cluster-236.54969	Cluster-236.57909	Cluster-236.88841
Cluster-236.81911	Cluster-236.66713	Cluster-236.52478	Cluster-236.61704	Cluster-236.79295	Cluster-236.17997	Cluster-236.86289	Cluster-236.42218
Cluster-236.71814	Cluster-236.66717	Cluster-236.14394	Cluster-236.29769	Cluster-236.19839	Cluster-236.57122	Cluster-236.53102	Cluster-236.63619
Cluster-236.73419	Cluster-236.66716	Cluster-236.30618	Cluster-236.27758	Cluster-236.62450	Cluster-236.61078	Cluster-236.53103	Cluster-236.45030
Cluster-236.66421	Cluster-236.66714	Cluster-236.39735	Cluster-236.77508	Cluster-236.55710	Cluster-236.49029	Cluster-236.59090	Cluster-236.34961
Cluster-236.64483	Cluster-236.86527	Cluster-236.2003	Cluster-236.75932	Cluster-236.40574	Cluster-236.43899	Cluster-236.59097	Cluster-236.40524
Cluster-236.81075	Cluster-236.84808	Cluster-236.49382	Cluster-236.68631	Cluster-236.24334	Cluster-236.52812	Cluster-236.59094	Cluster-236.40525
Cluster-236.77762	Cluster-236.60716	Cluster-236.83069	Cluster-236.74684	Cluster-236.64535	Cluster-236.16733	Cluster-236.10785	Cluster-236.40522
Cluster-236.68048	Cluster-236.60713	Cluster-236.74886	Cluster-236.74685	Cluster-236.64537	Cluster-236.28917	Cluster-236.59095	Cluster-236.59177
Cluster-236.68043	Cluster-236.24743	Cluster-236.37151	Cluster-236.89723	Cluster-236.56512	Cluster-236.26284	Cluster-236.64018	Cluster-236.43878
Cluster-236.74443	Cluster-236.36939	Cluster-236.68368	Cluster-236.72682	Cluster-236.35641	Cluster-236.26280	Cluster-236.63961	Cluster-236.43877
Cluster-236.75313	Cluster-236.74556	Cluster-236.57697	Cluster-236.87554	Cluster-236.58819	Cluster-9008.0	Cluster-236.63960	Cluster-236.43874
Cluster-236.73928	Cluster-236.74555	Cluster-236.74060	Cluster-236.44418	Cluster-236.64153	Cluster-236.74071	Cluster-236.63965	Cluster-236.85905
Cluster-236.56709	Cluster-236.45403	Cluster-236.61743	Cluster-236.86301	Cluster-236.47079	Cluster-236.28750	Cluster-236.63964	Cluster-236.51708
Cluster-236.50398	Cluster-236.27468	Cluster-236.35147	Cluster-236.47148	Cluster-236.62290	Cluster-236.68569	Cluster-236.50450	Cluster-236.43001
Cluster-236.42292	Cluster-236.75202	Cluster-236.42651	Cluster-236.79806	Cluster-236.34811	Cluster-236.55442	Cluster-236.50453	Cluster-236.54861
Cluster-236.51041	Cluster-236.83399	Cluster-236.87952	Cluster-236.82631	Cluster-236.88966	Cluster-236.48258	Cluster-236.50455	Cluster-236.54866
Cluster-236.86361	Cluster-236.69853	Cluster-236.32261	Cluster-236.71078	Cluster-236.63219	Cluster-236.53847	Cluster-236.50454	Cluster-236.23562
Cluster-236.79222	Cluster-236.53378	Cluster-236.24509	Cluster-236.72522	Cluster-236.43405	Cluster-236.102176	Cluster-236.53618	Cluster-236.63461
Cluster-236.55475	Cluster-236.41879	Cluster-236.102145	Cluster-236.72527	Cluster-236.100463	Cluster-236.96988	Cluster-236.64616	Cluster-236.30645
Cluster-236.71182	Cluster-236.61713	Cluster-236.102146	Cluster-236.40595	Cluster-236.48341	Cluster-236.49930	Cluster-236.64617	Cluster-236.30643
Cluster-236.89923	Cluster-236.57660	Cluster-236.78250	Cluster-236.40591	Cluster-236.48902	Cluster-236.72100	Cluster-236.64610	Cluster-236.44593
Cluster-236.84267	Cluster-236.23176	Cluster-236.66961	Cluster-236.49566	Cluster-236.37393	Cluster-236.88668	Cluster-236.64612	Cluster-236.74834
Cluster-236.53448	Cluster-236.71228	Cluster-236.65438	Cluster-236.14847	Cluster-236.54525	Cluster-236.53535	Cluster-236.28563	Cluster-236.37182
Cluster-236.53744	Cluster-236.49683	Cluster-236.46495	Cluster-236.53114	Cluster-236.72045	Cluster-236.79045	Cluster-236.63343	Cluster-236.61712
Cluster-236.96289	Cluster-236.49685	Cluster-236.46492	Cluster-236.53112	Cluster-236.55698	Cluster-236.58611	Cluster-236.63341	Cluster-236.61711
Cluster-236.66827	Cluster-236.41056	Cluster-236.49333	Cluster-236.63956	Cluster-236.48066	Cluster-236.854	Cluster-236.63340	Cluster-236.75764
Cluster-236.79389	Cluster-236.41055	Cluster-236.52282	Cluster-236.64607	Cluster-236.40658	Cluster-236.71959	Cluster-236.63348	Cluster-236.45974
Cluster-236.85479	Cluster-236.29981	Cluster-236.54190	Cluster-236.64609	Cluster-236.40659	Cluster-236.77697	Cluster-236.38859	Cluster-236.58144
Cluster-236.37756	Cluster-236.57835	Cluster-236.68965	Cluster-236.38861	Cluster-236.82015	Cluster-236.49877	Cluster-236.38853	Cluster-236.58143
Cluster-236.68331	Cluster-236.38653	Cluster-236.22545	Cluster-236.69116	Cluster-236.36940	Cluster-236.74207	Cluster-236.38851	Cluster-236.88950
Cluster-236.63149	Cluster-236.47452	Cluster-236.62982	Cluster-236.35799	Cluster-236.56288	Cluster-236.35583	Cluster-236.54228	Cluster-236.65466
Cluster-236.77284	Cluster-236.79435	Cluster-236.60585	Cluster-236.36264	Cluster-236.79870	Cluster-236.70953	Cluster-236.54227	Cluster-236.64619
Cluster-236.35852	Cluster-236.64299	Cluster-236.76913	Cluster-236.43547	Cluster-236.40447	Cluster-236.77903	Cluster-236.54224	Cluster-236.64736
Cluster-236.103364	Cluster-236.65747	Cluster-236.72116	Cluster-236.59477	Cluster-236.38643	Cluster-236.44024	Cluster-236.54225	Cluster-236.55290
Cluster-236.69744	Cluster-236.50858	Cluster-236.63781	Cluster-236.25617	Cluster-236.34235	Cluster-236.60147	Cluster-236.54222	Cluster-236.55294
Cluster-236.69746	Cluster-236.27114	Cluster-236.16976	Cluster-236.88366	Cluster-236.46260	Cluster-236.33889	Cluster-236.28820	Cluster-236.67411
Cluster-236.86051	Cluster-236.63741	Cluster-236.77233	Cluster-236.66900	Cluster-236.27661	Cluster-236.77675	Cluster-236.48946	Cluster-236.31834
Cluster-236.89588	Cluster-236.60443	Cluster-236.79054	Cluster-236.66901	Cluster-236.69474	Cluster-236.43227	Cluster-236.77113	Cluster-236.44252
Cluster-236.41910	Cluster-236.75000	Cluster-236.79055	Cluster-236.23259	Cluster-236.29404	Cluster-236.71292	Cluster-236.77283	Cluster-236.51652
Cluster-236.41918	Cluster-236.69301	Cluster-236.79050	Cluster-236.66124	Cluster-236.33046	Cluster-236.80624	Cluster-236.55173	Cluster-236.73213
Cluster-236.35955	Cluster-236.69308	Cluster-236.79053	Cluster-236.54487	Cluster-236.53129	Cluster-236.87901	Cluster-236.55175	Cluster-236.76190
Cluster-236.56596	Cluster-236.70285	Cluster-236.72180	Cluster-236.69097	Cluster-236.12101	Cluster-236.65930	Cluster-236.71086	Cluster-236.76193
Cluster-236.57243	Cluster-236.59064	Cluster-236.51965	Cluster-236.18847	Cluster-236.48961	Cluster-236.65934	Cluster-236.44460	Cluster-236.30944
Cluster-236.54530	Cluster-236.43968	Cluster-236.51969	Cluster-236.62928	Cluster-236.73153	Cluster-236.29702	Cluster-236.44464	Cluster-236.35815
Cluster-236.67803	Cluster-236.78635	Cluster-236.51389	Cluster-236.21497	Cluster-236.66952	Cluster-236.26413	Cluster-236.70462	Cluster-236.70734
Cluster-236.48075	Cluster-236.58919	Cluster-236.59554	Cluster-236.55289	Cluster-236.41589	Cluster-236.15697	Cluster-236.70463	Cluster-236.50026
Cluster-236.47392	Cluster-236.86192	Cluster-236.59551	Cluster-236.71406	Cluster-236.52203	Cluster-236.61130	Cluster-236.68251	Cluster-236.84372
Cluster-236.47390	Cluster-236.86196	Cluster-236.59559	Cluster-236.32151	Cluster-236.31626	Cluster-236.52239	Cluster-236.68253	Cluster-236.67182
Cluster-236.47399	Cluster-236.53656	Cluster-236.45882	Cluster-236.65180	Cluster-236.84016	Cluster-236.60267	Cluster-236.68255	Cluster-236.49810
Cluster-236.27819	Cluster-236.53657	Cluster-236.45887	Cluster-236.79034	Cluster-236.53518	Cluster-236.69525	Cluster-236.38034	Cluster-236.26606
Cluster-236.25412	Cluster-236.43156	Cluster-236.54601	Cluster-236.48500	Cluster-236.63887	Cluster-236.79597	Cluster-236.38030	Cluster-236.75530
Cluster-236.53390	Cluster-236.50300	Cluster-236.31831	Cluster-236.91024	Cluster-236.55328	Cluster-236.101873	Cluster-236.61667	Cluster-236.62634
Cluster-236.94077	Cluster-236.50309	Cluster-236.67918	Cluster-236.30195	Cluster-236.62051	Cluster-236.81832	Cluster-236.80560	Cluster-236.60672
Cluster-236.33982	Cluster-236.9903	Cluster-236.44915	Cluster-236.62061	Cluster-236.77556	Cluster-236.42459	Cluster-236.41639	Cluster-236.60671
Cluster-236.71991	Cluster-236.65837	Cluster-236.67132	Cluster-236.26038	Cluster-236.41731	Cluster-236.83575	Cluster-236.41638	Cluster-236.24603
Cluster-236.48624	Cluster-236.65834	Cluster-236.85572	Cluster-236.61682	Cluster-236.97480	Cluster-236.53078	Cluster-236.35781	Cluster-236.60098
Cluster-236.59043	Cluster-236.51657	Cluster-236.49865	Cluster-236.77507	Cluster-236.59829	Cluster-236.50526	Cluster-236.35783	Cluster-236.33599
Cluster-236.40913	Cluster-236.55083	Cluster-236.17251	Cluster-236.105259	Cluster-236.40068	Cluster-236.80494	Cluster-236.83036	Cluster-236.53253
Cluster-236.71938	Cluster-236.95785	Cluster-236.66664	Cluster-236.45594	Cluster-236.79525	Cluster-236.75079	Cluster-236.83033	Cluster-236.56558
Cluster-236.24390	Cluster-236.84483	Cluster-236.66662	Cluster-236.56344	Cluster-236.24119	Cluster-236.78342	Cluster-236.83032	Cluster-236.35992
Cluster-236.74902	Cluster-236.30790	Cluster-236.61573	Cluster-236.11512	Cluster-236.60164	Cluster-236.58083	Cluster-236.36253	Cluster-236.50783
Cluster-236.82297	Cluster-236.82804	Cluster-236.75546	Cluster-236.68573	Cluster-236.86467	Cluster-236.58084	Cluster-236.36257	Cluster-236.72037
Cluster-236.72998	Cluster-236.64311	Cluster-236.75544	Cluster-236.15520	Cluster-236.61604	Cluster-236.51101	Cluster-236.89873	Cluster-236.72035
Cluster-236.45001	Cluster-236.80994	Cluster-236.61394	Cluster-236.60118	Cluster-236.44759	Cluster-236.53939	Cluster-236.65878	Cluster-236.87412
Cluster-236.72632	Cluster-236.80997	Cluster-236.61395	Cluster-236.81310	Cluster-236.44754	Cluster-236.69174	Cluster-236.73177	Cluster-236.47531
Cluster-236.57957	Cluster-236.10407	Cluster-236.85618	Cluster-236.75809	Cluster-236.80288	Cluster-236.67586	Cluster-236.73171	Cluster-236.26107
Cluster-236.52920	Cluster-236.69408	Cluster-236.86031	Cluster-236.62188	Cluster-236.80282	Cluster-236.86552	Cluster-236.73170	Cluster-236.26104
Cluster-236.40395	Cluster-236.69409	Cluster-236.80395	Cluster-236.34144	Cluster-236.66464	Cluster-236.71745	Cluster-236.87648	Cluster-236.66772
Cluster-236.38000	Cluster-236.98197	Cluster-236.20066	Cluster-236.59743	Cluster-236.86893	Cluster-236.50174	Cluster-236.49211	Cluster-236.33861
Cluster-236.53976	Cluster-236.79183	Cluster-236.20064	Cluster-236.43274	Cluster-236.52216	Cluster-236.55270	Cluster-236.49213	Cluster-236.70341
Cluster-236.60105	Cluster-236.68753	Cluster-236.45571	Cluster-236.49621	Cluster-236.42433	Cluster-236.55492	Cluster-236.57825	Cluster-236.42116
Cluster-236.81032	Cluster-236.68755	Cluster-236.45575	Cluster-236.49622	Cluster-236.40490	Cluster-236.39468	Cluster-236.57824	Cluster-236.45462
Cluster-236.49599	Cluster-236.18479	Cluster-236.29089	Cluster-236.49623	Cluster-236.94746	Cluster-236.67633	Cluster-236.57827	Cluster-236.74025
Cluster-236.53875	Cluster-236.62725	Cluster-236.40052	Cluster-236.40706	Cluster-236.40189	Cluster-236.68381	Cluster-236.57822	Cluster-236.90646
Cluster-236.44567	Cluster-236.79290	Cluster-236.59859	Cluster-236.73425	Cluster-236.36345	Cluster-236.21436	Cluster-236.57829	Cluster-236.72963
Cluster-236.67485	Cluster-236.75678	Cluster-236.50950	Cluster-236.66435	Cluster-236.72954	Cluster-236.90899	Cluster-236.31012	Cluster-236.59769
Cluster-236.72130	Cluster-236.34910	Cluster-236.50956	Cluster-236.65004	Cluster-236.50250	Cluster-236.87267	Cluster-236.67264	Cluster-236.35102
Cluster-236.33249	Cluster-236.41226	Cluster-236.57450	Cluster-236.62435	Cluster-236.65559	Cluster-236.59602	Cluster-236.62240	Cluster-236.79423
Cluster-236.76160	Cluster-236.60333	Cluster-236.47913	Cluster-236.62438	Cluster-236.65557	Cluster-236.42082	Cluster-236.62244	Cluster-236.77881
Cluster-236.53508	Cluster-236.60339	Cluster-236.46069	Cluster-236.55739	Cluster-236.65807	Cluster-236.52370	Cluster-236.62249	Cluster-236.68633
Cluster-236.47635	Cluster-236.72549	Cluster-236.46068	Cluster-236.70220	Cluster-236.19173	Cluster-236.67088	Cluster-236.80914	Cluster-236.53348
Cluster-236.54627	Cluster-236.72543	Cluster-236.46065	Cluster-236.79091	Cluster-236.59585	Cluster-236.63432	Cluster-236.80912	Cluster-236.56046
Cluster-236.52669	Cluster-236.72545	Cluster-236.46064	Cluster-236.79092	Cluster-236.59586	Cluster-236.18631	Cluster-236.80918	Cluster-236.49137
Cluster-236.49418	Cluster-236.36511	Cluster-236.44038	Cluster-236.58356	Cluster-236.43479	Cluster-236.36798	Cluster-236.85278	Cluster-236.49133
Cluster-236.38438	Cluster-236.36512	Cluster-236.19541	Cluster-236.11764	Cluster-236.92074	Cluster-236.36792	Cluster-236.51874	Cluster-236.58358
Cluster-236.45141	Cluster-236.36516	Cluster-236.61801	Cluster-236.56716	Cluster-236.54047	Cluster-236.76769	Cluster-236.51871	Cluster-236.48669
Cluster-236.66643	Cluster-236.49019	Cluster-236.90186	Cluster-236.56710	Cluster-236.60014	Cluster-236.31210	Cluster-236.43554	Cluster-236.80729
Cluster-236.66039	Cluster-236.49016	Cluster-236.80254	Cluster-236.80176	Cluster-236.48039	Cluster-236.50685	Cluster-236.51259	Cluster-236.93037
Cluster-236.35596	Cluster-236.58276	Cluster-236.62161	Cluster-236.45757	Cluster-236.73344	Cluster-236.73443	Cluster-236.51250	Cluster-236.81442
Cluster-236.71519	Cluster-236.58278	Cluster-236.31535	Cluster-236.45750	Cluster-236.82218	Cluster-236.62361	Cluster-236.51252	Cluster-236.81446
Cluster-236.36733	Cluster-236.48761	Cluster-236.89033	Cluster-236.64519	Cluster-236.46787	Cluster-236.66496	Cluster-236.51254	Cluster-236.53096
Cluster-236.76535	Cluster-236.48764	Cluster-236.70780	Cluster-236.38999	Cluster-236.64412	Cluster-236.69347	Cluster-236.51256	Cluster-236.50549
Cluster-236.77668	Cluster-236.42592	Cluster-236.60956	Cluster-236.91853	Cluster-236.87703	Cluster-236.69342	Cluster-236.90011	Cluster-236.65852
Cluster-236.59708	Cluster-236.88800	Cluster-236.42164	Cluster-236.46206	Cluster-236.26571	Cluster-236.77639	Cluster-236.59409	Cluster-236.25084
Cluster-236.42189	Cluster-236.81789	Cluster-236.71883	Cluster-236.72344	Cluster-236.81708	Cluster-236.74417	Cluster-236.59408	Cluster-236.24937
Cluster-236.47210	Cluster-236.38804	Cluster-236.71882	Cluster-236.82266	Cluster-236.85544	Cluster-236.83257	Cluster-236.59405	Cluster-236.20305
Cluster-236.51423	Cluster-236.38807	Cluster-236.80630	Cluster-236.58053	Cluster-236.37620	Cluster-236.82104	Cluster-236.59404	Cluster-236.31026
Cluster-236.36562	Cluster-236.43051	Cluster-236.80632	Cluster-236.55181	Cluster-236.37626	Cluster-236.15711	Cluster-236.59407	Cluster-236.74941
Cluster-236.36671	Cluster-236.63310	Cluster-236.55980	Cluster-236.55183	Cluster-236.59121	Cluster-236.25026	Cluster-236.54756	Cluster-236.74940
Cluster-236.36675	Cluster-236.63313	Cluster-236.56208	Cluster-236.25763	Cluster-236.43070	Cluster-236.71349	Cluster-236.54754	Cluster-236.52147
Cluster-236.88106	Cluster-236.26293	Cluster-236.15422	Cluster-236.45655	Cluster-236.47016	Cluster-236.60375	Cluster-236.54752	Cluster-236.16527
Cluster-236.94969	Cluster-236.55124	Cluster-236.81511	Cluster-236.87063	Cluster-236.60805	Cluster-236.71633	Cluster-236.54753	Cluster-236.61005
Cluster-236.59391	Cluster-236.55121	Cluster-236.47275	Cluster-236.40158	Cluster-236.26219	Cluster-236.73093	Cluster-236.98184	Cluster-236.71079
Cluster-236.65681	Cluster-236.70410	Cluster-236.47271	Cluster-236.24499	Cluster-236.71134	Cluster-236.63529	Cluster-236.54758	Cluster-236.28685
Cluster-236.64552	Cluster-236.47225	Cluster-236.47278	Cluster-236.66830	Cluster-236.92183	Cluster-236.34564	Cluster-236.52757	Cluster-236.49561
Cluster-236.54306	Cluster-236.30610	Cluster-236.57558	Cluster-236.78922	Cluster-236.80671	Cluster-236.53718	Cluster-236.52752	Cluster-236.47073
Cluster-236.81267	Cluster-236.49387	Cluster-236.66451	Cluster-236.65560	Cluster-236.37851	Cluster-236.44359	Cluster-236.25608	Cluster-236.58746
Cluster-236.59321	Cluster-236.74883	Cluster-236.66453	Cluster-236.24373	Cluster-236.77216	Cluster-236.48310	Cluster-236.24555	Cluster-236.63373
Cluster-236.25720	Cluster-236.74888	Cluster-236.62341	Cluster-236.62815	Cluster-236.79554	Cluster-236.54872	Cluster-236.24554	Cluster-236.63371
Cluster-236.46365	Cluster-236.37154	Cluster-236.77246	Cluster-236.75712	Cluster-236.48320	Cluster-236.66237	Cluster-236.55401	Cluster-236.54234
Cluster-236.46361	Cluster-236.31101	Cluster-236.61102	Cluster-236.75716	Cluster-236.65391	Cluster-236.52433	Cluster-236.55400	Cluster-236.54237
Cluster-236.83219	Cluster-236.48478	Cluster-236.61104	Cluster-236.34875	Cluster-236.66604	Cluster-236.82378	Cluster-236.55404	Cluster-236.69119
Cluster-236.87474	Cluster-236.35146	Cluster-236.60270	Cluster-236.37747	Cluster-236.19425	Cluster-236.72879	Cluster-236.55407	Cluster-236.48955
Cluster-236.71759	Cluster-236.85221	Cluster-236.35307	Cluster-236.88901	Cluster-236.58588	Cluster-236.56125	Cluster-236.48211	Cluster-236.48954
Cluster-236.77972	Cluster-236.55481	Cluster-236.31353	Cluster-236.44104	Cluster-236.41143	Cluster-236.72460	Cluster-236.48217	Cluster-236.48950
Cluster-236.53438	Cluster-236.42650	Cluster-236.69539	Cluster-236.87682	Cluster-236.41146	Cluster-236.42610	Cluster-236.48214	Cluster-236.48953
Cluster-236.62958	Cluster-236.45926	Cluster-236.76102	Cluster-236.69703	Cluster-236.82300	Cluster-236.58176	Cluster-236.39270	Cluster-236.81556
Cluster-236.60559	Cluster-236.56907	Cluster-236.70896	Cluster-236.16604	Cluster-236.26173	Cluster-236.49986	Cluster-236.53809	Cluster-236.68243
Cluster-236.20646	Cluster-236.87088	Cluster-236.70898	Cluster-236.16603	Cluster-236.42147	Cluster-236.49325	Cluster-236.53808	Cluster-236.68241
Cluster-236.41416	Cluster-236.53858	Cluster-236.40358	Cluster-236.34464	Cluster-236.56220	Cluster-236.55280	Cluster-236.53807	Cluster-236.15637
Cluster-236.78680	Cluster-236.53859	Cluster-236.71969	Cluster-236.67446	Cluster-236.24844	Cluster-236.13205	Cluster-236.53804	Cluster-236.35793
Cluster-236.76086	Cluster-236.48260	Cluster-236.71961	Cluster-236.54793	Cluster-236.44190	Cluster-236.84089	Cluster-236.53801	Cluster-236.36261
Cluster-236.40637	Cluster-236.48268	Cluster-236.22704	Cluster-236.68324	Cluster-236.64205	Cluster-236.84083	Cluster-236.66938	Cluster-236.57854
Cluster-236.73375	Cluster-236.52107	Cluster-236.73524	Cluster-236.48439	Cluster-236.47194	Cluster-236.32758	Cluster-236.66936	Cluster-236.56188
Cluster-236.87482	Cluster-236.66960	Cluster-236.73522	Cluster-236.44224	Cluster-236.39669	Cluster-236.47622	Cluster-236.66935	Cluster-236.51860
Cluster-236.86759	Cluster-236.46498	Cluster-236.73520	Cluster-236.51323	Cluster-236.78339	Cluster-236.35806	Cluster-236.66931	Cluster-236.51865
Cluster-236.65254	Cluster-236.69023	Cluster-236.92733	Cluster-236.56803	Cluster-236.56618	Cluster-236.50036	Cluster-236.66930	Cluster-236.43545
Cluster-236.82320	Cluster-236.66189	Cluster-236.53048	Cluster-236.78538	Cluster-236.47896	Cluster-236.70728	Cluster-236.96943	Cluster-236.51246
Cluster-236.62811	Cluster-236.66184	Cluster-236.41329	Cluster-236.65317	Cluster-236.50121	Cluster-236.28066	Cluster-236.47796	Cluster-236.59473
Cluster-236.24717	Cluster-236.60588	Cluster-236.58466	Cluster-236.65313	Cluster-236.93540	Cluster-236.42792	Cluster-236.47797	Cluster-236.106201
Cluster-236.21296	Cluster-236.60587	Cluster-236.53696	Cluster-236.77076	Cluster-236.31392	Cluster-236.38452	Cluster-236.47795	Cluster-236.77853
Cluster-236.89137	Cluster-236.60583	Cluster-236.35884	Cluster-236.15455	Cluster-236.45994	Cluster-236.39322	Cluster-236.47791	Cluster-236.95620
Cluster-236.41841	Cluster-236.76914	Cluster-236.89338	Cluster-236.64861	Cluster-236.63883	Cluster-236.17214	Cluster-236.47799	Cluster-236.49963
Cluster-236.83397	Cluster-236.88676	Cluster-236.78354	Cluster-236.20088	Cluster-236.44835	Cluster-236.26090	Cluster-236.22947	Cluster-236.66129
Cluster-236.47467	Cluster-236.32712	Cluster-236.78357	Cluster-236.35551	Cluster-236.83953	Cluster-236.62624	Cluster-236.44841	Cluster-236.66126
Cluster-236.50860	Cluster-236.34714	Cluster-236.62502	Cluster-236.37959	Cluster-236.93776	Cluster-236.41810	Cluster-236.44847	Cluster-236.75408
Cluster-236.64422	Cluster-236.53522	Cluster-236.85319	Cluster-236.37954	Cluster-236.29197	Cluster-236.75510	Cluster-236.64790	Cluster-236.62926
Cluster-236.76472	Cluster-236.53525	Cluster-236.498	Cluster-236.75012	Cluster-236.28246	Cluster-236.45534	Cluster-236.64792	Cluster-236.31040
Cluster-236.76474	Cluster-236.53526	Cluster-236.51176	Cluster-236.77314	Cluster-236.46931	Cluster-236.40014	Cluster-236.64795	Cluster-236.22508
Cluster-236.84330	Cluster-236.47719	Cluster-236.87227	Cluster-236.41927	Cluster-236.35301	Cluster-236.34655	Cluster-236.64794	Cluster-236.20722
Cluster-236.54416	Cluster-236.47717	Cluster-236.72592	Cluster-236.34095	Cluster-236.49226	Cluster-236.28390	Cluster-236.64798	Cluster-236.72170
Cluster-236.82792	Cluster-236.43485	Cluster-236.88272	Cluster-236.3100	Cluster-236.17441	Cluster-236.49777	Cluster-236.81964	Cluster-236.76128
Cluster-236.79911	Cluster-236.51384	Cluster-236.15049	Cluster-236.28161	Cluster-236.65170	Cluster-236.80292	Cluster-236.67689	Cluster-236.58669
Cluster-236.79192	Cluster-236.51388	Cluster-236.78569	Cluster-236.48047	Cluster-236.79751	Cluster-236.46693	Cluster-236.67682	Cluster-236.78835
Cluster-236.34295	Cluster-236.59550	Cluster-236.65505	Cluster-236.73333	Cluster-236.79758	Cluster-236.64071	Cluster-236.67683	Cluster-236.55311
Cluster-236.46209	Cluster-236.45884	Cluster-236.64008	Cluster-236.39859	Cluster-236.55894	Cluster-236.33857	Cluster-236.67681	Cluster-236.66009
Cluster-236.20519	Cluster-236.54607	Cluster-236.20885	Cluster-236.62723	Cluster-236.61154	Cluster-236.62787	Cluster-236.67686	Cluster-236.14161
Cluster-236.63676	Cluster-236.52601	Cluster-236.63907	Cluster-236.36925	Cluster-236.81220	Cluster-236.70548	Cluster-236.67685	Cluster-236.64275
Cluster-236.63671	Cluster-236.41644	Cluster-236.63906	Cluster-236.84299	Cluster-236.69658	Cluster-236.31403	Cluster-236.46074	Cluster-236.31751
Cluster-236.58243	Cluster-236.67919	Cluster-236.76225	Cluster-236.77818	Cluster-236.61894	Cluster-236.83321	Cluster-236.87876	Cluster-236.34066
Cluster-236.48733	Cluster-236.28845	Cluster-236.77177	Cluster-236.49698	Cluster-6896.0	Cluster-236.42904	Cluster-236.49971	Cluster-236.43333
Cluster-236.29572	Cluster-236.44919	Cluster-236.69149	Cluster-236.44119	Cluster-236.62315	Cluster-236.35082	Cluster-236.49972	Cluster-236.51430
Cluster-236.66224	Cluster-236.44918	Cluster-236.67592	Cluster-236.50829	Cluster-236.49618	Cluster-236.53841	Cluster-236.49974	Cluster-236.75937
Cluster-236.84500	Cluster-236.67136	Cluster-236.80508	Cluster-236.67394	Cluster-236.40732	Cluster-236.60234	Cluster-236.49975	Cluster-236.44903
Cluster-236.58169	Cluster-236.67130	Cluster-236.36495	Cluster-236.70292	Cluster-236.23980	Cluster-236.58827	Cluster-236.49976	Cluster-236.75366
Cluster-236.45370	Cluster-236.67139	Cluster-236.80887	Cluster-236.81881	Cluster-236.63116	Cluster-236.64262	Cluster-236.49977	Cluster-236.28993
Cluster-236.39279	Cluster-236.66665	Cluster-236.77954	Cluster-236.55742	Cluster-236.54454	Cluster-236.26837	Cluster-236.68939	Cluster-236.90731
Cluster-236.12047	Cluster-236.66668	Cluster-236.65843	Cluster-236.89624	Cluster-236.69370	Cluster-236.87733	Cluster-236.68930	Cluster-236.61247
Cluster-236.33612	Cluster-236.75549	Cluster-236.34406	Cluster-236.101648	Cluster-236.89001	Cluster-236.80195	Cluster-236.68935	Cluster-236.60111
Cluster-236.23229	Cluster-236.77732	Cluster-236.57880	Cluster-236.31540	Cluster-236.36834	Cluster-236.49122	Cluster-236.68934	Cluster-236.80244
Cluster-236.34749	Cluster-236.61399	Cluster-236.53418	Cluster-236.73583	Cluster-236.23825	Cluster-236.48652	Cluster-236.68937	Cluster-236.31273
Cluster-236.34746	Cluster-236.87114	Cluster-236.23497	Cluster-236.59058	Cluster-236.63630	Cluster-236.48655	Cluster-236.68936	Cluster-236.76575
Cluster-236.30171	Cluster-236.32693	Cluster-236.48455	Cluster-236.52999	Cluster-236.63637	Cluster-236.82772	Cluster-236.66150	Cluster-236.58432
Cluster-236.101522	Cluster-236.55828	Cluster-236.39477	Cluster-236.84419	Cluster-236.80412	Cluster-236.32051	Cluster-236.46071	Cluster-236.34380
Cluster-236.54652	Cluster-236.75353	Cluster-236.17488	Cluster-236.46245	Cluster-236.51978	Cluster-236.43128	Cluster-236.69080	Cluster-236.59740
Cluster-236.41693	Cluster-236.59856	Cluster-236.91049	Cluster-236.45874	Cluster-236.52894	Cluster-236.49089	Cluster-236.69085	Cluster-236.49620
Cluster-236.99330	Cluster-236.59857	Cluster-236.68993	Cluster-236.54963	Cluster-236.34519	Cluster-236.24435	Cluster-236.69089	Cluster-236.49624
Cluster-236.39331	Cluster-236.53284	Cluster-236.47606	Cluster-236.52523	Cluster-236.75741	Cluster-236.24430	Cluster-236.61685	Cluster-236.49626
Cluster-236.66616	Cluster-236.53282	Cluster-236.47600	Cluster-236.26955	Cluster-236.45338	Cluster-236.66892	Cluster-236.61686	Cluster-236.40701
Cluster-236.96456	Cluster-236.56503	Cluster-236.77457	Cluster-236.75666	Cluster-236.69046	Cluster-236.63367	Cluster-236.61687	Cluster-236.67340
Cluster-236.50902	Cluster-236.57457	Cluster-236.52286	Cluster-236.49026	Cluster-236.38335	Cluster-236.54243	Cluster-236.61683	Cluster-236.15885
Cluster-236.44062	Cluster-236.57453	Cluster-236.70103	Cluster-236.48776	Cluster-236.61672	Cluster-236.54244	Cluster-236.63020	Cluster-236.64492
Cluster-236.61851	Cluster-236.57459	Cluster-236.70102	Cluster-236.45072	Cluster-236.56837	Cluster-236.77134	Cluster-236.46545	Cluster-236.63141
Cluster-236.46681	Cluster-236.47917	Cluster-236.60537	Cluster-236.64128	Cluster-236.70083	Cluster-236.68275	Cluster-236.65610	Cluster-236.54469
Cluster-236.46689	Cluster-236.47912	Cluster-236.60536	Cluster-236.61215	Cluster-236.77346	Cluster-236.84396	Cluster-236.70162	Cluster-236.61166
Cluster-236.67046	Cluster-236.63426	Cluster-236.71473	Cluster-236.52813	Cluster-236.60806	Cluster-236.84391	Cluster-236.70161	Cluster-236.68058
Cluster-236.62133	Cluster-236.63422	Cluster-236.71476	Cluster-236.50411	Cluster-236.40648	Cluster-236.87666	Cluster-236.70167	Cluster-236.81312
Cluster-236.62137	Cluster-236.46066	Cluster-236.42755	Cluster-236.12128	Cluster-236.18017	Cluster-236.6656	Cluster-236.70165	Cluster-236.35365
Cluster-236.70946	Cluster-236.83830	Cluster-236.32105	Cluster-236.71452	Cluster-236.61403	Cluster-236.16491	Cluster-236.70169	Cluster-236.38673
Cluster-236.55955	Cluster-236.96122	Cluster-236.32482	Cluster-236.38811	Cluster-236.33555	Cluster-236.51278	Cluster-236.21487	Cluster-236.39104
Cluster-236.46119	Cluster-236.68511	Cluster-236.41472	Cluster-236.63306	Cluster-236.74516	Cluster-236.59461	Cluster-236.71414	Cluster-236.39108
Cluster-236.24851	Cluster-236.67890	Cluster-236.53595	Cluster-236.25951	Cluster-236.86998	Cluster-236.54735	Cluster-236.71415	Cluster-236.89051
Cluster-236.44184	Cluster-236.67896	Cluster-236.53598	Cluster-236.68212	Cluster-236.59960	Cluster-236.52773	Cluster-236.71412	Cluster-236.78072
Cluster-236.80974	Cluster-236.67899	Cluster-236.51991	Cluster-236.46011	Cluster-236.44149	Cluster-236.68575	Cluster-236.71413	Cluster-236.56715
Cluster-236.74667	Cluster-236.24160	Cluster-236.54018	Cluster-236.65262	Cluster-236.77842	Cluster-236.74342	Cluster-236.84038	Cluster-236.56719
Cluster-236.81455	Cluster-236.61804	Cluster-236.31672	Cluster-236.56156	Cluster-236.89618	Cluster-236.35444	Cluster-236.72149	Cluster-236.16237
Cluster-236.50567	Cluster-236.82441	Cluster-236.49202	Cluster-236.71161	Cluster-236.74495	Cluster-236.20734	Cluster-236.72144	Cluster-236.23010
Cluster-236.64586	Cluster-236.80256	Cluster-236.68467	Cluster-236.39898	Cluster-236.54392	Cluster-236.29384	Cluster-236.72141	Cluster-236.45756
Cluster-236.68144	Cluster-236.37409	Cluster-236.68464	Cluster-236.65400	Cluster-236.38181	Cluster-236.63515	Cluster-236.45246	Cluster-236.87250
Cluster-236.68143	Cluster-236.67070	Cluster-236.66071	Cluster-236.97634	Cluster-236.31009	Cluster-236.48512	Cluster-236.45245	Cluster-236.53021
Cluster-236.20360	Cluster-236.86864	Cluster-236.75538	Cluster-236.39233	Cluster-236.59342	Cluster-236.22430	Cluster-236.45243	Cluster-236.53026
Cluster-236.75034	Cluster-236.62160	Cluster-236.60043	Cluster-236.49933	Cluster-236.61028	Cluster-236.39575	Cluster-236.33215	Cluster-236.65648
Cluster-236.75035	Cluster-236.33899	Cluster-236.60042	Cluster-236.66192	Cluster-236.63386	Cluster-236.39574	Cluster-236.87567	Cluster-236.58971
Cluster-236.75031	Cluster-236.77645	Cluster-236.47674	Cluster-236.85067	Cluster-236.48973	Cluster-236.77989	Cluster-236.16920	Cluster-236.64511
Cluster-236.77888	Cluster-236.77641	Cluster-236.47676	Cluster-236.68974	Cluster-236.18983	Cluster-236.47639	Cluster-236.76132	Cluster-236.76324
Cluster-236.79498	Cluster-236.34321	Cluster-236.21999	Cluster-236.94476	Cluster-236.38553	Cluster-236.67144	Cluster-236.69797	Cluster-236.54341
Cluster-236.78306	Cluster-236.70911	Cluster-236.37312	Cluster-236.80203	Cluster-236.18286	Cluster-236.62015	Cluster-236.69791	Cluster-236.53687
Cluster-236.56600	Cluster-236.89034	Cluster-236.37317	Cluster-236.27228	Cluster-236.80259	Cluster-236.26026	Cluster-236.28284	Cluster-236.70588
Cluster-236.49097	Cluster-236.59722	Cluster-236.35922	Cluster-236.73278	Cluster-236.40353	Cluster-236.29032	Cluster-236.79008	Cluster-236.57730
Cluster-236.42518	Cluster-236.43215	Cluster-236.61589	Cluster-236.73277	Cluster-236.6769	Cluster-236.44087	Cluster-236.40982	Cluster-236.43825
Cluster-236.100249	Cluster-236.30312	Cluster-236.76848	Cluster-236.91479	Cluster-236.51924	Cluster-236.37499	Cluster-236.40980	Cluster-236.83134
Cluster-236.10164	Cluster-236.30317	Cluster-236.50738	Cluster-236.53534	Cluster-236.47045	Cluster-236.75839	Cluster-236.40984	Cluster-236.58838
Cluster-236.64627	Cluster-236.42169	Cluster-236.59612	Cluster-236.79047	Cluster-236.48522	Cluster-236.52339	Cluster-236.50080	Cluster-236.32943
Cluster-236.23377	Cluster-236.42160	Cluster-236.59614	Cluster-236.48956	Cluster-236.69996	Cluster-236.35193	Cluster-236.50086	Cluster-236.56693
Cluster-236.40108	Cluster-236.42167	Cluster-236.59616	Cluster-236.51970	Cluster-236.75588	Cluster-236.92464	Cluster-236.50087	Cluster-236.58055
Cluster-236.28372	Cluster-236.83581	Cluster-236.79778	Cluster-236.43491	Cluster-236.48093	Cluster-236.46711	Cluster-236.50089	Cluster-236.71353
Cluster-236.81099	Cluster-236.71881	Cluster-236.79775	Cluster-236.43496	Cluster-236.50996	Cluster-236.104269	Cluster-236.13405	Cluster-236.66838
Cluster-236.46882	Cluster-236.82676	Cluster-236.67757	Cluster-236.51394	Cluster-236.50993	Cluster-236.89061	Cluster-236.51936	Cluster-236.66836
Cluster-236.49531	Cluster-236.55985	Cluster-236.74721	Cluster-236.54612	Cluster-236.50998	Cluster-236.75314	Cluster-236.58656	Cluster-236.66507
Cluster-236.14266	Cluster-236.48157	Cluster-236.73399	Cluster-236.52612	Cluster-236.36712	Cluster-236.75285	Cluster-236.58652	Cluster-236.79375
Cluster-236.24588	Cluster-236.87916	Cluster-236.46656	Cluster-236.46524	Cluster-236.80502	Cluster-236.78007	Cluster-236.58650	Cluster-236.62816
Cluster-236.49949	Cluster-236.56200	Cluster-236.46653	Cluster-236.61565	Cluster-236.74525	Cluster-236.11778	Cluster-236.63534	Cluster-236.57636
Cluster-236.75428	Cluster-236.81510	Cluster-236.39002	Cluster-236.61564	Cluster-236.57388	Cluster-236.42298	Cluster-236.63535	Cluster-236.58117
Cluster-236.76996	Cluster-236.95979	Cluster-236.39001	Cluster-236.61387	Cluster-236.81945	Cluster-236.48842	Cluster-236.63533	Cluster-236.58110
Cluster-236.84041	Cluster-236.47277	Cluster-236.56333	Cluster-236.92421	Cluster-236.49644	Cluster-236.24320	Cluster-236.79096	Cluster-236.58112
Cluster-236.45233	Cluster-236.47276	Cluster-236.56331	Cluster-236.42038	Cluster-236.48117	Cluster-236.85256	Cluster-236.55306	Cluster-236.37741
Cluster-236.92010	Cluster-236.57553	Cluster-236.81204	Cluster-236.20055	Cluster-236.71847	Cluster-236.65656	Cluster-236.55307	Cluster-236.37744
Cluster-236.49853	Cluster-236.57557	Cluster-236.61531	Cluster-236.41715	Cluster-236.54485	Cluster-236.38980	Cluster-236.55304	Cluster-236.59249
Cluster-2107.0	Cluster-236.57559	Cluster-236.62746	Cluster-236.56393	Cluster-236.73972	Cluster-236.69211	Cluster-236.46979	Cluster-236.59245
Cluster-236.55379	Cluster-236.66452	Cluster-236.33157	Cluster-236.57440	Cluster-236.82662	Cluster-236.79226	Cluster-236.46978	Cluster-236.65851
Cluster-236.38233	Cluster-236.62343	Cluster-236.64969	Cluster-236.46057	Cluster-236.73566	Cluster-236.55474	Cluster-236.55301	Cluster-236.16601
Cluster-236.38232	Cluster-236.56076	Cluster-236.61212	Cluster-236.79353	Cluster-236.83112	Cluster-236.83120	Cluster-236.55309	Cluster-236.78484
Cluster-236.38498	Cluster-236.65902	Cluster-236.75258	Cluster-236.83807	Cluster-236.37684	Cluster-236.29514	Cluster-236.16151	Cluster-236.54799
Cluster-236.62006	Cluster-236.65901	Cluster-236.44993	Cluster-236.84773	Cluster-236.65542	Cluster-236.14322	Cluster-236.61925	Cluster-236.55227
Cluster-236.69216	Cluster-236.67995	Cluster-236.75877	Cluster-236.24174	Cluster-236.90628	Cluster-236.84865	Cluster-236.61924	Cluster-236.48433
Cluster-236.59646	Cluster-236.81360	Cluster-236.33688	Cluster-236.33880	Cluster-236.35721	Cluster-236.47333	Cluster-236.98069	Cluster-236.52790
Cluster-236.79225	Cluster-236.81367	Cluster-236.53325	Cluster-236.77672	Cluster-236.73731	Cluster-236.79388	Cluster-236.66014	Cluster-236.52791
Cluster-236.15549	Cluster-236.60279	Cluster-236.72379	Cluster-236.61488	Cluster-236.37768	Cluster-236.52191	Cluster-236.66017	Cluster-236.66318
Cluster-236.60132	Cluster-236.35304	Cluster-236.41001	Cluster-236.61482	Cluster-236.67308	Cluster-236.46804	Cluster-236.66012	Cluster-236.65952
Cluster-236.36750	Cluster-236.36654	Cluster-236.72728	Cluster-236.97504	Cluster-236.60909	Cluster-236.58103	Cluster-236.66013	Cluster-236.89501
Cluster-236.51599	Cluster-236.71494	Cluster-236.48184	Cluster-236.69872	Cluster-236.83171	Cluster-236.56990	Cluster-236.22025	Cluster-236.38583
Cluster-236.80058	Cluster-236.71491	Cluster-236.40753	Cluster-236.56219	Cluster-236.41434	Cluster-236.67453	Cluster-236.48537	Cluster-236.36184
Cluster-236.80059	Cluster-236.69532	Cluster-236.35600	Cluster-236.66447	Cluster-236.72476	Cluster-236.38319	Cluster-236.48539	Cluster-236.82417
Cluster-236.59644	Cluster-236.70890	Cluster-236.65798	Cluster-236.66446	Cluster-236.64069	Cluster-236.44214	Cluster-236.26615	Cluster-236.49821
Cluster-236.67360	Cluster-236.82121	Cluster-236.63793	Cluster-236.71770	Cluster-236.31179	Cluster-236.47749	Cluster-236.52654	Cluster-236.50656
Cluster-236.82831	Cluster-236.74653	Cluster-236.64442	Cluster-236.63197	Cluster-236.67747	Cluster-236.84071	Cluster-236.52657	Cluster-236.25851
Cluster-236.35385	Cluster-236.81826	Cluster-236.54438	Cluster-236.39957	Cluster-236.60003	Cluster-236.28038	Cluster-236.52656	Cluster-236.56029
Cluster-236.78011	Cluster-236.83463	Cluster-236.61032	Cluster-236.51569	Cluster-236.86730	Cluster-236.44981	Cluster-236.67949	Cluster-236.57770
Cluster-236.82162	Cluster-236.71968	Cluster-236.62467	Cluster-236.60269	Cluster-236.45354	Cluster-236.54084	Cluster-236.67948	Cluster-236.70531
Cluster-236.43735	Cluster-236.98694	Cluster-236.77720	Cluster-236.65303	Cluster-236.58898	Cluster-236.37380	Cluster-236.67941	Cluster-236.45284
Cluster-236.51038	Cluster-236.86149	Cluster-236.30291	Cluster-236.58577	Cluster-236.45117	Cluster-236.53216	Cluster-236.67945	Cluster-236.80475
Cluster-236.65662	Cluster-236.44442	Cluster-236.30430	Cluster-236.73944	Cluster-236.36905	Cluster-236.57249	Cluster-236.67946	Cluster-236.100839
Cluster-236.65663	Cluster-236.67204	Cluster-236.30433	Cluster-236.73945	Cluster-236.42985	Cluster-236.57247	Cluster-236.65002	Cluster-236.66687
Cluster-236.20545	Cluster-236.67205	Cluster-236.56743	Cluster-236.74626	Cluster-236.47440	Cluster-236.54532	Cluster-236.75524	Cluster-236.66681
Cluster-236.47338	Cluster-236.53049	Cluster-236.51191	Cluster-236.79598	Cluster-236.64402	Cluster-236.49700	Cluster-236.39514	Cluster-236.18725
Cluster-236.46302	Cluster-236.45709	Cluster-236.95454	Cluster-236.99716	Cluster-236.82855	Cluster-236.55668	Cluster-236.62644	Cluster-236.38283
Cluster-236.89894	Cluster-236.38970	Cluster-236.50354	Cluster-236.41308	Cluster-236.33956	Cluster-236.40664	Cluster-236.31741	Cluster-236.76832
Cluster-236.60476	Cluster-236.63002	Cluster-236.84971	Cluster-236.83473	Cluster-236.72556	Cluster-236.73308	Cluster-236.47617	Cluster-236.83617
Cluster-236.10082	Cluster-236.63004	Cluster-236.42251	Cluster-236.71977	Cluster-236.44558	Cluster-236.92518	Cluster-236.31749	Cluster-236.77315
Cluster-236.33133	Cluster-236.87292	Cluster-236.51000	Cluster-236.45102	Cluster-1101.0	Cluster-236.43857	Cluster-236.62648	Cluster-236.77310
Cluster-236.16669	Cluster-236.54329	Cluster-236.51007	Cluster-236.72780	Cluster-236.56912	Cluster-236.61422	Cluster-236.46567	Cluster-236.41929
Cluster-236.67468	Cluster-236.77034	Cluster-236.54985	Cluster-236.94971	Cluster-236.78243	Cluster-236.60777	Cluster-236.39638	Cluster-236.55673
Cluster-236.24155	Cluster-236.97257	Cluster-236.23843	Cluster-236.94974	Cluster-236.90977	Cluster-236.78294	Cluster-236.60642	Cluster-236.40675
Cluster-236.37215	Cluster-236.55054	Cluster-236.65611	Cluster-236.32422	Cluster-236.31876	Cluster-236.35283	Cluster-236.69983	Cluster-236.40676
Cluster-236.78514	Cluster-236.70564	Cluster-236.26932	Cluster-236.53079	Cluster-236.76154	Cluster-236.59948	Cluster-236.69982	Cluster-236.73330
Cluster-236.28484	Cluster-236.68172	Cluster-236.85322	Cluster-236.53077	Cluster-236.77200	Cluster-236.44168	Cluster-236.69984	Cluster-236.28946
Cluster-236.87421	Cluster-236.42438	Cluster-236.68708	Cluster-236.53072	Cluster-236.44329	Cluster-236.63760	Cluster-236.69988	Cluster-236.65290
Cluster-236.87422	Cluster-236.38114	Cluster-236.77088	Cluster-236.40814	Cluster-236.52095	Cluster-236.69587	Cluster-236.37379	Cluster-236.46637
Cluster-236.61434	Cluster-236.29155	Cluster-236.74191	Cluster-236.63014	Cluster-236.46509	Cluster-236.77211	Cluster-236.37377	Cluster-236.66727
Cluster-236.69800	Cluster-236.75044	Cluster-236.45034	Cluster-236.80030	Cluster-236.49852	Cluster-236.76400	Cluster-236.37376	Cluster-236.61523
Cluster-236.88478	Cluster-236.45788	Cluster-236.79265	Cluster-236.80492	Cluster-236.55835	Cluster-236.76401	Cluster-236.37375	Cluster-236.61527
Cluster-236.47815	Cluster-236.36375	Cluster-236.79260	Cluster-236.50766	Cluster-236.80325	Cluster-236.31559	Cluster-236.67167	Cluster-236.25404
Cluster-236.16320	Cluster-236.72905	Cluster-236.45038	Cluster-236.36360	Cluster-236.33375	Cluster-236.71992	Cluster-236.67165	Cluster-236.19374
Cluster-236.72889	Cluster-236.95524	Cluster-236.34960	Cluster-236.58864	Cluster-236.53296	Cluster-236.59045	Cluster-236.67164	Cluster-236.60767
Cluster-236.47488	Cluster-236.62501	Cluster-236.60363	Cluster-236.87777	Cluster-236.89329	Cluster-236.47108	Cluster-236.67163	Cluster-236.70311
Cluster-236.26877	Cluster-236.57180	Cluster-236.85579	Cluster-236.57192	Cluster-236.16077	Cluster-236.90524	Cluster-236.67162	Cluster-236.45419
Cluster-236.80648	Cluster-236.57187	Cluster-236.37613	Cluster-236.43603	Cluster-236.97859	Cluster-236.29606	Cluster-236.67160	Cluster-236.69828
Cluster-236.82736	Cluster-236.57189	Cluster-236.83163	Cluster-236.86017	Cluster-236.42156	Cluster-236.26532	Cluster-236.67169	Cluster-236.69827
Cluster-236.48612	Cluster-236.43677	Cluster-236.53701	Cluster-236.54884	Cluster-236.82647	Cluster-236.27614	Cluster-236.86617	Cluster-236.53383
Cluster-236.90557	Cluster-236.51171	Cluster-236.81293	Cluster-236.54888	Cluster-236.95962	Cluster-236.69465	Cluster-236.62076	Cluster-236.72943
Cluster-236.15785	Cluster-236.51172	Cluster-236.29550	Cluster-236.25734	Cluster-236.74641	Cluster-236.75651	Cluster-236.62074	Cluster-236.23909
Cluster-236.33123	Cluster-236.46961	Cluster-236.54867	Cluster-236.95068	Cluster-236.71915	Cluster-236.52621	Cluster-236.62075	Cluster-236.65731
Cluster-236.90312	Cluster-236.72598	Cluster-236.66861	Cluster-236.76239	Cluster-236.33719	Cluster-236.60314	Cluster-236.62072	Cluster-236.65735
Cluster-236.56909	Cluster-236.86947	Cluster-236.66860	Cluster-236.23184	Cluster-236.91036	Cluster-236.58216	Cluster-236.62070	Cluster-236.50820
Cluster-236.56901	Cluster-236.15041	Cluster-236.7971	Cluster-236.68805	Cluster-236.65892	Cluster-236.87103	Cluster-236.62079	Cluster-236.26852
Cluster-236.72989	Cluster-236.64674	Cluster-236.88282	Cluster-10326.0	Cluster-236.31064	Cluster-236.88087	Cluster-236.26004	Cluster-236.63777
Cluster-236.71211	Cluster-236.66533	Cluster-236.47024	Cluster-236.23338	Cluster-236.82216	Cluster-236.63333	Cluster-236.70541	Cluster-236.63775
Cluster-236.54205	Cluster-236.76228	Cluster-236.74837	Cluster-236.81545	Cluster-236.37037	Cluster-236.48996	Cluster-236.74249	Cluster-236.63771
Cluster-236.23995	Cluster-236.50556	Cluster-236.74838	Cluster-236.79329	Cluster-236.78321	Cluster-236.55360	Cluster-236.74242	Cluster-236.82248
Cluster-236.67512	Cluster-236.77171	Cluster-236.82362	Cluster-236.22586	Cluster-236.42394	Cluster-236.70435	Cluster-236.74243	Cluster-236.70870
Cluster-236.68231	Cluster-236.77173	Cluster-236.72862	Cluster-236.22581	Cluster-236.43649	Cluster-236.70432	Cluster-236.62692	Cluster-236.40013
Cluster-236.86907	Cluster-236.69146	Cluster-236.56139	Cluster-236.85490	Cluster-236.36480	Cluster-236.71371	Cluster-236.62691	Cluster-236.81889
Cluster-236.34487	Cluster-236.69142	Cluster-236.56131	Cluster-236.46796	Cluster-236.32834	Cluster-236.31189	Cluster-236.62696	Cluster-236.83488
Cluster-236.99236	Cluster-236.69141	Cluster-236.35139	Cluster-236.77960	Cluster-236.55258	Cluster-236.83040	Cluster-236.62694	Cluster-236.71983
Cluster-236.43535	Cluster-236.69148	Cluster-236.84521	Cluster-236.77964	Cluster-236.31611	Cluster-236.37178	Cluster-236.62695	Cluster-236.35306
Cluster-236.49914	Cluster-236.44491	Cluster-236.21695	Cluster-236.94326	Cluster-236.91607	Cluster-236.37171	Cluster-236.77571	Cluster-236.58900
Cluster-236.66178	Cluster-236.67596	Cluster-236.58141	Cluster-236.10243	Cluster-236.70116	Cluster-236.57814	Cluster-236.77572	Cluster-236.52997
Cluster-236.23260	Cluster-236.34895	Cluster-236.52150	Cluster-236.93606	Cluster-236.71440	Cluster-236.43508	Cluster-236.61529	Cluster-236.46248
Cluster-236.23263	Cluster-236.35761	Cluster-236.65460	Cluster-236.40254	Cluster-236.63565	Cluster-236.56964	Cluster-236.61528	Cluster-236.29678
Cluster-236.44803	Cluster-236.77957	Cluster-236.65461	Cluster-236.40258	Cluster-236.78893	Cluster-236.78236	Cluster-236.61520	Cluster-236.71698
Cluster-236.65487	Cluster-236.77955	Cluster-236.92442	Cluster-236.50175	Cluster-236.39010	Cluster-236.66948	Cluster-236.34051	Cluster-236.24964
Cluster-236.18813	Cluster-236.36233	Cluster-236.55298	Cluster-236.58765	Cluster-236.46740	Cluster-236.31881	Cluster-236.61526	Cluster-236.64364
Cluster-236.90962	Cluster-236.65844	Cluster-236.18894	Cluster-236.63264	Cluster-236.54422	Cluster-236.33244	Cluster-236.89979	Cluster-236.64367
Cluster-236.76926	Cluster-236.32800	Cluster-236.39482	Cluster-236.46841	Cluster-236.71327	Cluster-236.34731	Cluster-236.75599	Cluster-236.26954
Cluster-236.70188	Cluster-236.7749	Cluster-236.35486	Cluster-236.28788	Cluster-236.48891	Cluster-236.79079	Cluster-236.75597	Cluster-236.69410
Cluster-236.51917	Cluster-236.4610	Cluster-236.83715	Cluster-236.49399	Cluster-236.60183	Cluster-236.46944	Cluster-236.75596	Cluster-236.53183
Cluster-236.52673	Cluster-236.50146	Cluster-236.83713	Cluster-236.98113	Cluster-236.23839	Cluster-236.54625	Cluster-236.75592	Cluster-236.40084
Cluster-236.39396	Cluster-236.58779	Cluster-236.84092	Cluster-236.66348	Cluster-236.66085	Cluster-236.44393	Cluster-236.79794	Cluster-236.11891
Cluster-236.67100	Cluster-236.58772	Cluster-236.37227	Cluster-236.55499	Cluster-236.37662	Cluster-236.31714	Cluster-236.79791	Cluster-236.75665
Cluster-236.62059	Cluster-236.55246	Cluster-236.37223	Cluster-236.22372	Cluster-236.83178	Cluster-236.69976	Cluster-236.60699	Cluster-236.60308
Cluster-236.70689	Cluster-236.48453	Cluster-236.76198	Cluster-236.48443	Cluster-236.53777	Cluster-236.72602	Cluster-236.60691	Cluster-236.36506
Cluster-236.77551	Cluster-236.52732	Cluster-236.77242	Cluster-236.52727	Cluster-236.81576	Cluster-236.74213	Cluster-236.74966	Cluster-236.49020
Cluster-236.42018	Cluster-236.52731	Cluster-236.81365	Cluster-236.53891	Cluster-236.53869	Cluster-236.25524	Cluster-236.21366	Cluster-236.48779
Cluster-236.40065	Cluster-236.52737	Cluster-236.68877	Cluster-236.39465	Cluster-236.82473	Cluster-236.63652	Cluster-236.42072	Cluster-236.73627
Cluster-236.82756	Cluster-236.94525	Cluster-236.68873	Cluster-236.47099	Cluster-236.38080	Cluster-236.77543	Cluster-236.42074	Cluster-236.14997
Cluster-236.68541	Cluster-236.94527	Cluster-236.40927	Cluster-236.76796	Cluster-236.47053	Cluster-236.83393	Cluster-236.42077	Cluster-236.57918
Cluster-236.97814	Cluster-236.94526	Cluster-236.59505	Cluster-236.60547	Cluster-236.61726	Cluster-236.3750	Cluster-236.42078	Cluster-236.20821
Cluster-236.79527	Cluster-236.39472	Cluster-236.59508	Cluster-236.83965	Cluster-236.61724	Cluster-236.40202	Cluster-236.55858	Cluster-236.38810
Cluster-236.60163	Cluster-236.39473	Cluster-236.56856	Cluster-236.32134	Cluster-236.43581	Cluster-236.40207	Cluster-236.55859	Cluster-236.38815
Cluster-236.77479	Cluster-236.39479	Cluster-236.55500	Cluster-236.69728	Cluster-236.43585	Cluster-236.61497	Cluster-236.55852	Cluster-236.63302
Cluster-236.80606	Cluster-236.31609	Cluster-236.53905	Cluster-236.69726	Cluster-236.91587	Cluster-236.43230	Cluster-236.55851	Cluster-236.87496
Cluster-236.87923	Cluster-236.51491	Cluster-236.62767	Cluster-236.96495		Cluster-236.49660	Cluster-236.55857	Cluster-236.25957
Cluster-236.42977	Cluster-236.90316	Cluster-236.62763	Cluster-236.61174		Cluster-236.48130	Cluster-236.55854	Cluster-236.63479
Cluster-236.26888	Cluster-236.90314	Cluster-236.38447	Cluster-236.17494		Cluster-236.80616	Cluster-236.48080	Cluster-236.44530
Cluster-236.45872	Cluster-236.90313	Cluster-236.67183	Cluster-236.38273		Cluster-236.82619	Cluster-236.48086	Cluster-236.39742
Cluster-236.36894	Cluster-236.39295	Cluster-236.49811	Cluster-236.61923		Cluster-236.43009	Cluster-236.48084	Cluster-236.44620
Cluster-236.41325	Cluster-236.37298	Cluster-236.49816	Cluster-236.60034		Cluster-236.44740	Cluster-236.102546	Cluster-236.67859
Cluster-236.83451	Cluster-236.64825	Cluster-236.66634	Cluster-236.27582		Cluster-236.56263	Cluster-236.99605	Cluster-236.37161
Cluster-236.71955	Cluster-236.62398	Cluster-236.69781	Cluster-236.74355		Cluster-236.47218	Cluster-236.28989	Cluster-236.16430
Cluster-236.40497	Cluster-236.68990	Cluster-236.75533	Cluster-236.36052		Cluster-236.43824	Cluster-236.59801	Cluster-236.71165
Cluster-236.59083	Cluster-236.62394	Cluster-236.62637	Cluster-236.35935		Cluster-236.39929	Cluster-236.59800	Cluster-236.51211
Cluster-236.59089	Cluster-236.62972	Cluster-236.60091	Cluster-236.41196		Cluster-236.20278	Cluster-236.59803	Cluster-236.67575
Cluster-236.66585	Cluster-236.77452	Cluster-236.60095	Cluster-236.55608		Cluster-236.33096	Cluster-236.59805	Cluster-236.68567
Cluster-236.63038	Cluster-236.62979	Cluster-236.80349	Cluster-236.48010		Cluster-236.26898	Cluster-236.59809	Cluster-236.55447
Cluster-236.68787	Cluster-236.57719	Cluster-236.84113	Cluster-236.65248		Cluster-236.80130	Cluster-236.59808	Cluster-236.15144
Cluster-236.74333	Cluster-236.34179	Cluster-236.60187	Cluster-236.46645		Cluster-236.48814	Cluster-236.40087	Cluster-236.78229
Cluster-236.78693	Cluster-236.70109	Cluster-236.89994	Cluster-236.97880		Cluster-236.73548	Cluster-236.42810	Cluster-236.46170
Cluster-236.36347	Cluster-236.71477	Cluster-236.28389	Cluster-236.19585		Cluster-236.43646	Cluster-236.50982	Cluster-236.63802
Cluster-236.86405	Cluster-236.41476	Cluster-236.56557	Cluster-236.75863		Cluster-236.43647	Cluster-236.50989	Cluster-236.66196
Cluster-236.51123	Cluster-236.44348	Cluster-236.56553	Cluster-236.73237		Cluster-236.80481	Cluster-236.64126	Cluster-236.68976
Cluster-236.25715	Cluster-236.51999	Cluster-236.84664	Cluster-236.73832		Cluster-236.86222	Cluster-236.47369	Cluster-236.31897
Cluster-236.46370	Cluster-236.54010	Cluster-236.44043	Cluster-236.81319		Cluster-236.5282	Cluster-236.64123	Cluster-236.36159
Cluster-236.84910	Cluster-236.44345	Cluster-236.87414	Cluster-236.57306		Cluster-236.78373	Cluster-236.28364	Cluster-236.72102
Cluster-236.62847	Cluster-236.61647	Cluster-236.22905	Cluster-236.80012		Cluster-236.88192	Cluster-236.57406	Cluster-236.72105
Cluster-236.51502	Cluster-236.90888	Cluster-236.66771	Cluster-236.80014		Cluster-236.86417	Cluster-236.57404	Cluster-236.59262
Cluster-236.34841	Cluster-236.67701	Cluster-236.61461	Cluster-236.80015		Cluster-236.85998	Cluster-236.57402	Cluster-236.73279
Cluster-236.23731	Cluster-236.31677	Cluster-236.70960	Cluster-236.89412		Cluster-236.80816	Cluster-236.47947	Cluster-236.69113
Cluster-236.71763	Cluster-236.87524	Cluster-236.25453	Cluster-236.48194		Cluster-236.58099	Cluster-236.47946	Cluster-236.53531
Cluster-236.72239	Cluster-236.61951	Cluster-236.55938	Cluster-236.87371		Cluster-236.51110	Cluster-236.47944	Cluster-236.68865
Cluster-236.72237	Cluster-236.66076	Cluster-236.78755	Cluster-236.73444		Cluster-236.45614	Cluster-236.47940	Cluster-236.43495
Cluster-236.83087	Cluster-236.25365	Cluster-236.59904	Cluster-236.67320		Cluster-236.45611	Cluster-236.69618	Cluster-236.59562
Cluster-236.73185	Cluster-236.60044	Cluster-236.31908	Cluster-236.67322		Cluster-236.25723	Cluster-236.69613	Cluster-236.59565
Cluster-236.63241	Cluster-236.89449	Cluster-236.59906	Cluster-236.15829		Cluster-236.46364	Cluster-236.69611	Cluster-236.62774
Cluster-236.46821	Cluster-236.60049	Cluster-236.57507	Cluster-236.66494		Cluster-236.76244	Cluster-236.69615	Cluster-236.38426
Cluster-236.38357	Cluster-236.27599	Cluster-236.46174	Cluster-236.89641		Cluster-236.77190	Cluster-236.69614	Cluster-236.61997
Cluster-236.47703	Cluster-236.82530	Cluster-236.46172	Cluster-236.83252		Cluster-236.77199	Cluster-236.15510	Cluster-236.46520
Cluster-236.76776	Cluster-236.31034	Cluster-236.80687	Cluster-236.79903		Cluster-236.62859	Cluster-236.39894	Cluster-236.66651
Cluster-236.77427	Cluster-236.35926	Cluster-236.71244	Cluster-236.56778		Cluster-236.89835	Cluster-236.39895	Cluster-236.74203
Cluster-236.75156	Cluster-236.76349	Cluster-236.72965	Cluster-236.34287		Cluster-236.65285	Cluster-236.39897	Cluster-236.74855
Cluster-236.67758	Cluster-236.61583	Cluster-236.28418	Cluster-236.43193		Cluster-236.84377	Cluster-236.39890	Cluster-236.50949
Cluster-236.23765	Cluster-236.70604	Cluster-236.24879	Cluster-236.84940		Cluster-236.37703	Cluster-236.39891	Cluster-236.50948
Cluster-236.24681	Cluster-236.70603	Cluster-236.24875	Cluster-236.84941		Cluster-236.34427	Cluster-236.26791	Cluster-236.12218
Cluster-236.38128	Cluster-236.68532	Cluster-236.24870	Cluster-236.28577		Cluster-236.49380	Cluster-236.64905	Cluster-236.46058
Cluster-236.76638	Cluster-236.55615	Cluster-236.24871	Cluster-236.48811		Cluster-236.25682	Cluster-236.64906	Cluster-236.68521
Cluster-236.57766	Cluster-236.52341	Cluster-236.89285	Cluster-236.25024		Cluster-236.48475	Cluster-236.64907	Cluster-236.60885
Cluster-236.13320	Cluster-236.29078	Cluster-236.52294	Cluster-236.65089		Cluster-236.25893	Cluster-236.64900	Cluster-236.61816
Cluster-236.78445	Cluster-236.46657	Cluster-236.60205	Cluster-236.26901		Cluster-236.25897	Cluster-236.64901	Cluster-236.47595
Cluster-236.73340	Cluster-236.56337	Cluster-236.21755	Cluster-236.48383		Cluster-236.62952	Cluster-236.64903	Cluster-236.62176
Cluster-236.46089	Cluster-236.47301	Cluster-236.20407	Cluster-236.75633		Cluster-236.57737	Cluster-236.64909	Cluster-236.62174
Cluster-236.62032	Cluster-236.47305	Cluster-236.26805	Cluster-236.42410		Cluster-236.70785	Cluster-236.97834	Cluster-236.76500
Cluster-236.77694	Cluster-236.47304	Cluster-236.63724	Cluster-236.36556		Cluster-236.60556	Cluster-236.24792	Cluster-236.77677
Cluster-236.90609	Cluster-236.69673	Cluster-236.63727	Cluster-236.73677		Cluster-236.43460	Cluster-236.24134	Cluster-236.34358
Cluster-236.75228	Cluster-236.84119	Cluster-236.75934	Cluster-236.48721		Cluster-236.72604	Cluster-236.60100	Cluster-236.35185
Cluster-236.73814	Cluster-236.64967	Cluster-236.72098	Cluster-236.43012		Cluster-236.69719	Cluster-236.60101	Cluster-236.59736
Cluster-236.47847	Cluster-236.79787	Cluster-236.72683	Cluster-236.54876		Cluster-236.67720	Cluster-236.60107	Cluster-236.30301
Cluster-236.57120	Cluster-236.75871	Cluster-236.49138	Cluster-236.71369		Cluster-236.64829	Cluster-236.60108	Cluster-236.42177
Cluster-236.44124	Cluster-236.75875	Cluster-236.49135	Cluster-236.47033		Cluster-236.25347	Cluster-236.36700	Cluster-236.71294
Cluster-236.46789	Cluster-236.82092	Cluster-236.80726	Cluster-236.74847		Cluster-236.38248	Cluster-236.76547	Cluster-236.68322
Cluster-236.70843	Cluster-236.33686	Cluster-236.80724	Cluster-236.88281		Cluster-236.60026	Cluster-236.76540	Cluster-236.98414
Cluster-236.77712	Cluster-236.73847	Cluster-236.88981	Cluster-236.79232		Cluster-236.35905	Cluster-236.76549	Cluster-236.56214
Cluster-236.10786	Cluster-236.58442	Cluster-236.58976	Cluster-236.47693		Cluster-236.35902	Cluster-236.33622	Cluster-236.66448
Cluster-236.87701	Cluster-236.41004	Cluster-236.58979	Cluster-236.94425		Cluster-236.51447	Cluster-236.33629	Cluster-236.66441
Cluster-236.77856	Cluster-236.41005	Cluster-236.45161	Cluster-236.56120		Cluster-236.57293	Cluster-236.58427	Cluster-236.66445
Cluster-236.39692	Cluster-236.48182	Cluster-236.59009	Cluster-236.64896		Cluster-236.41185	Cluster-236.58423	Cluster-236.87117
Cluster-236.26961	Cluster-236.48180	Cluster-236.87843	Cluster-236.41499		Cluster-236.48009	Cluster-236.34398	Cluster-236.61772
Cluster-236.35084	Cluster-236.48185	Cluster-236.52948	Cluster-236.72466		Cluster-236.81645	Cluster-236.50617	Cluster-236.61132
Cluster-236.40511	Cluster-236.62568	Cluster-236.66501	Cluster-236.86833		Cluster-236.9764	Cluster-236.59776	Cluster-236.57394
Cluster-236.63428	Cluster-236.62569	Cluster-236.50548	Cluster-236.101236		Cluster-236.46677	Cluster-236.59775	Cluster-236.57390
Cluster-236.50426	Cluster-236.47403	Cluster-236.59905	Cluster-236.95688		Cluster-236.46671	Cluster-236.59772	Cluster-236.27730
Cluster-236.86798	Cluster-236.24284	Cluster-236.43132	Cluster-236.49321		Cluster-236.39027	Cluster-236.59771	Cluster-236.27737
Cluster-236.51773	Cluster-236.46751	Cluster-236.11620	Cluster-236.62201		Cluster-236.39812	Cluster-236.59770	Cluster-236.69523
Cluster-236.43077	Cluster-236.65796	Cluster-236.55022	Cluster-236.30198		Cluster-236.36783	Cluster-236.51562	Cluster-236.65879
Cluster-236.47320	Cluster-236.65797	Cluster-236.55021	Cluster-236.21589		Cluster-236.82073	Cluster-236.51561	Cluster-236.49152
Cluster-236.56104	Cluster-236.63794	Cluster-236.52559	Cluster-236.37872		Cluster-236.53341	Cluster-236.51565	Cluster-236.42455
Cluster-236.40892	Cluster-236.63798	Cluster-236.31027	Cluster-236.73208		Cluster-236.83394	Cluster-236.57398	Cluster-236.48684
Cluster-236.58194	Cluster-236.64445	Cluster-236.37079	Cluster-236.56087		Cluster-236.27144	Cluster-236.57391	Cluster-236.92723
Cluster-236.48287	Cluster-236.80428	Cluster-236.56628	Cluster-236.47624		Cluster-236.69334	Cluster-236.80084	Cluster-236.67213
Cluster-236.65453	Cluster-236.81141	Cluster-236.61009	Cluster-236.47623		Cluster-236.82795	Cluster-236.33329	Cluster-236.63015
Cluster-236.80673	Cluster-236.69354	Cluster-236.35001	Cluster-236.70724		Cluster-236.56763	Cluster-236.81932	Cluster-236.51866
Cluster-236.66392	Cluster-236.69353	Cluster-236.71692	Cluster-236.54641		Cluster-236.51687	Cluster-236.81933	Cluster-236.68101
Cluster-236.73228	Cluster-236.73675	Cluster-236.71693	Cluster-236.55515		Cluster-236.83305	Cluster-236.81937	Cluster-236.68102
Cluster-236.86649	Cluster-236.84411	Cluster-236.42579	Cluster-236.38458		Cluster-236.65638	Cluster-236.72789	Cluster-236.64140
Cluster-236.28862	Cluster-236.85057	Cluster-236.72525	Cluster-236.38455		Cluster-236.79245	Cluster-236.71876	Cluster-236.64141
Cluster-236.61556	Cluster-236.68000	Cluster-236.49563	Cluster-236.65212		Cluster-236.58244	Cluster-236.71877	Cluster-8412.0
Cluster-236.20008	Cluster-236.68006	Cluster-236.57913	Cluster-236.51606		Cluster-236.36540	Cluster-236.71874	Cluster-236.30753
Cluster-236.82303	Cluster-236.21137	Cluster-236.57914	Cluster-236.62628		Cluster-236.80451	Cluster-236.71870	Cluster-236.93823
Cluster-236.62109	Cluster-236.59638	Cluster-236.72700	Cluster-236.60663		Cluster-236.73665	Cluster-236.49655	Cluster-236.72930
Cluster-236.61456	Cluster-236.38602	Cluster-236.11231	Cluster-236.60669		Cluster-236.59112	Cluster-236.49657	Cluster-236.73044
Cluster-236.21253	Cluster-236.38606	Cluster-236.12150	Cluster-236.60082		Cluster-236.95611	Cluster-236.49656	Cluster-236.73047
Cluster-236.75938	Cluster-236.31525	Cluster-236.64602	Cluster-236.60087		Cluster-236.64694	Cluster-236.49651	Cluster-236.73041
Cluster-236.59930	Cluster-13087.0	Cluster-236.25981	Cluster-236.75005		Cluster-236.64693	Cluster-236.56643	Cluster-236.59474
Cluster-236.59937	Cluster-236.83240	Cluster-236.77120	Cluster-236.33300		Cluster-236.29578	Cluster-236.56648	Cluster-236.32995
Cluster-236.42929	Cluster-236.99014	Cluster-236.70472	Cluster-236.76064		Cluster-236.22493	Cluster-236.62596	Cluster-236.62511
Cluster-236.47255	Cluster-236.81755	Cluster-236.70475	Cluster-236.84163		Cluster-236.46125	Cluster-236.82621	Cluster-236.62512
Cluster-236.51516	Cluster-236.87894	Cluster-236.68249	Cluster-236.56547		Cluster-236.44713	Cluster-236.82623	Cluster-236.57199
Cluster-236.52917	Cluster-236.56741	Cluster-236.89848	Cluster-236.79370		Cluster-236.56119	Cluster-236.82622	Cluster-236.58086
Cluster-236.64590	Cluster-236.84976	Cluster-236.55214	Cluster-236.72000		Cluster-236.35114	Cluster-236.82626	Cluster-236.52741
Cluster-236.70508	Cluster-236.29696	Cluster-236.66290	Cluster-236.61845		Cluster-236.84506	Cluster-236.82628	Cluster-236.52740
Cluster-236.74993	Cluster-236.73095	Cluster-236.66295	Cluster-236.46691		Cluster-236.45954	Cluster-236.29973	Cluster-236.65534
Cluster-236.56617	Cluster-236.36811	Cluster-236.38046	Cluster-236.46954		Cluster-236.72477	Cluster-236.73434	Cluster-236.64665
Cluster-236.80855	Cluster-236.36817	Cluster-236.84388	Cluster-236.77601		Cluster-236.56932	Cluster-236.73435	Cluster-236.59396
Cluster-236.87754	Cluster-236.51003	Cluster-236.37135	Cluster-236.36987		Cluster-236.42607	Cluster-236.58878	Cluster-236.23337
Cluster-236.79452	Cluster-236.84895	Cluster-236.37137	Cluster-236.80679		Cluster-236.52133	Cluster-236.73432	Cluster-236.35778
Cluster-236.95019	Cluster-236.48885	Cluster-236.64707	Cluster-236.75293		Cluster-236.78267	Cluster-236.58558	Cluster-236.77966
Cluster-236.54269	Cluster-236.54981	Cluster-236.68377	Cluster-236.75299		Cluster-236.14859	Cluster-236.72928	Cluster-236.86324
Cluster-236.48905	Cluster-236.25051	Cluster-236.29452	Cluster-236.80619		Cluster-236.65440	Cluster-236.44774	Cluster-236.53402
Cluster-236.52715	Cluster-236.84892	Cluster-236.50114	Cluster-236.42903		Cluster-236.40292	Cluster-236.46733	Cluster-236.53406
Cluster-236.38509	Cluster-236.80803	Cluster-236.50116	Cluster-236.59912		Cluster-236.66384	Cluster-236.46737	Cluster-236.63267
Cluster-236.44806	Cluster-236.65612	Cluster-236.43542	Cluster-236.62094		Cluster-236.36119	Cluster-236.46734	Cluster-236.63263
Cluster-236.67641	Cluster-236.31095	Cluster-236.43540	Cluster-236.62095		Cluster-236.85566	Cluster-236.56251	Cluster-236.14984
Cluster-236.76980	Cluster-236.31096	Cluster-236.43549	Cluster-236.23188		Cluster-236.27262	Cluster-236.56250	Cluster-236.48444
Cluster-236.71458	Cluster-236.63618	Cluster-236.84914	Cluster-236.72358		Cluster-236.56092	Cluster-236.56255	Cluster-236.53899
Cluster-236.29199	Cluster-236.63615	Cluster-236.49557	Cluster-236.60354		Cluster-236.35831	Cluster-236.56254	Cluster-236.46453
Cluster-236.49227	Cluster-236.63617	Cluster-236.46433	Cluster-236.72359		Cluster-236.29325	Cluster-236.56259	Cluster-236.25888
Cluster-236.52698	Cluster-236.63616	Cluster-236.46439	Cluster-236.92248		Cluster-236.41691	Cluster-236.81542	Cluster-236.76794
Cluster-236.44304	Cluster-236.55636	Cluster-236.67690	Cluster-236.60230		Cluster-236.84767	Cluster-236.67358	Cluster-236.57720
Cluster-236.36069	Cluster-236.68709	Cluster-236.67692	Cluster-236.60239		Cluster-236.56872	Cluster-236.67355	Cluster-236.28211
Cluster-236.51406	Cluster-236.43622	Cluster-236.52293	Cluster-236.58560		Cluster-236.56875	Cluster-236.67351	Cluster-236.90891
Cluster-236.31352	Cluster-236.85578	Cluster-236.23256	Cluster-236.72977		Cluster-236.40123	Cluster-236.94098	Cluster-236.67731
Cluster-236.56319	Cluster-236.40520	Cluster-236.43999	Cluster-236.64267		Cluster-236.75511	Cluster-236.46195	Cluster-236.61170
Cluster-236.70393	Cluster-236.80431	Cluster-236.74359	Cluster-236.64261		Cluster-236.60614	Cluster-236.46192	Cluster-236.68452
Cluster-236.58460	Cluster-236.84223	Cluster-236.74357	Cluster-236.26834		Cluster-236.80361	Cluster-236.46199	Cluster-236.68453
Cluster-236.56044	Cluster-236.84222	Cluster-236.61699	Cluster-236.86164		Cluster-236.45520	Cluster-236.76006	Cluster-236.68456
Cluster-236.80043	Cluster-236.73646	Cluster-236.91393	Cluster-236.68622		Cluster-236.94190	Cluster-236.66405	Cluster-236.64834
Cluster-236.80044	Cluster-236.43871	Cluster-236.84022	Cluster-236.68628		Cluster-236.59887	Cluster-236.66404	Cluster-236.25359
Cluster-236.76174	Cluster-236.45094	Cluster-236.72179	Cluster-236.80194		Cluster-236.79164	Cluster-236.66403	Cluster-236.38275
Cluster-236.54451	Cluster-236.83167	Cluster-236.33206	Cluster-236.80199		Cluster-236.49763	Cluster-236.91311	Cluster-236.76942
Cluster-236.84789	Cluster-236.47374	Cluster-236.76125	Cluster-236.81864		Cluster-236.93403	Cluster-236.91310	Cluster-236.61696
Cluster-236.80525	Cluster-236.57905	Cluster-236.6743	Cluster-236.80730		Cluster-236.70947	Cluster-236.91654	Cluster-236.59608
Cluster-236.45802	Cluster-236.83869	Cluster-236.103501	Cluster-236.45150		Cluster-236.70940	Cluster-236.63158	Cluster-236.59605
Cluster-236.45803	Cluster-236.71566	Cluster-236.79038	Cluster-236.25096		Cluster-236.62792	Cluster-236.63156	Cluster-236.59604
Cluster-236.36836	Cluster-236.53704	Cluster-236.50099	Cluster-236.57139		Cluster-236.60794	Cluster-236.63154	Cluster-236.43357
Cluster-236.69234	Cluster-236.53705	Cluster-236.84508	Cluster-236.86239		Cluster-236.85711	Cluster-236.63155	Cluster-236.79704
Cluster-236.71665	Cluster-236.12188	Cluster-236.100266	Cluster-236.83190		Cluster-236.79821	Cluster-236.63152	Cluster-236.77873
Cluster-236.37678	Cluster-236.54284	Cluster-236.29390	Cluster-236.37063		Cluster-236.57565	Cluster-236.63153	Cluster-236.55602
Cluster-236.37675	Cluster-236.54286	Cluster-236.58662	Cluster-236.37061		Cluster-236.34111	Cluster-236.63150	Cluster-236.52378
Cluster-236.37672	Cluster-236.54282	Cluster-236.63528	Cluster-236.78310		Cluster-236.65970	Cluster-236.63151	Cluster-236.73361
Cluster-236.37673	Cluster-236.42352	Cluster-236.63523	Cluster-236.61014		Cluster-236.22846	Cluster-236.54492	Cluster-236.73369
Cluster-236.43026	Cluster-236.42359	Cluster-236.68437	Cluster-236.73689		Cluster-236.60227	Cluster-236.57118	Cluster-236.86748
Cluster-236.43028	Cluster-236.54864	Cluster-236.61142	Cluster-236.92540		Cluster-236.37573	Cluster-236.62409	Cluster-236.46647
Cluster-236.86147	Cluster-236.23567	Cluster-236.66006	Cluster-236.68850		Cluster-236.74664	Cluster-236.39910	Cluster-236.39031
Cluster-236.26207	Cluster-236.66241	Cluster-236.30009	Cluster-236.36273		Cluster-236.81804	Cluster-236.61023	Cluster-236.56328
Cluster-236.62823	Cluster-236.66242	Cluster-236.39561	Cluster-236.82949		Cluster-236.49119	Cluster-236.61026	Cluster-236.64191
Cluster-236.36460	Cluster-236.66248	Cluster-236.39562	Cluster-236.86530		Cluster-236.71599	Cluster-236.55728	Cluster-236.69681
Cluster-236.51294	Cluster-236.63464	Cluster-236.46571	Cluster-236.58738		Cluster-236.64580	Cluster-236.55726	Cluster-236.62754
Cluster-236.66559	Cluster-236.66865	Cluster-236.46574	Cluster-236.39566		Cluster-236.38921	Cluster-236.68062	Cluster-236.64971
Cluster-236.31813	Cluster-236.38099	Cluster-236.37346	Cluster-236.71189		Cluster-236.68044	Cluster-236.68061	Cluster-236.64977
Cluster-236.51310	Cluster-236.38094	Cluster-236.67150	Cluster-236.48494		Cluster-236.34794	Cluster-236.84229	Cluster-236.61226
Cluster-236.48357	Cluster-236.44594	Cluster-236.67154	Cluster-236.44864		Cluster-236.81116	Cluster-236.61178	Cluster-236.36793
Cluster-236.78503	Cluster-236.44637	Cluster-236.67159	Cluster-236.91006		Cluster-236.35027	Cluster-236.61179	Cluster-236.75246
Cluster-236.31792	Cluster-236.44638	Cluster-236.62066	Cluster-236.49959		Cluster-236.59394	Cluster-236.70251	Cluster-236.53336
Cluster-236.62655	Cluster-236.74833	Cluster-236.74253	Cluster-236.17508		Cluster-236.42514	Cluster-236.70250	Cluster-236.68129
Cluster-236.85661	Cluster-236.60838	Cluster-236.77502	Cluster-236.66137		Cluster-236.42512	Cluster-236.70252	Cluster-236.19877
Cluster-236.34669	Cluster-236.72868	Cluster-236.34065	Cluster-236.51396		Cluster-236.64628	Cluster-236.70259	Cluster-236.67325
Cluster-236.79128	Cluster-236.80666	Cluster-236.77706	Cluster-236.66139		Cluster-236.65318	Cluster-236.87767	Cluster-236.60578
Cluster-236.65384	Cluster-236.56132	Cluster-236.43338	Cluster-236.74347		Cluster-236.54256	Cluster-236.58231	Cluster-236.64438
Cluster-236.54556	Cluster-236.74012	Cluster-236.43336	Cluster-236.18653		Cluster-236.69133	Cluster-236.35353	Cluster-236.31530
Cluster-236.23676	Cluster-236.61718	Cluster-236.44907	Cluster-236.62932		Cluster-236.70499	Cluster-236.28112	Cluster-236.56777
Cluster-236.66754	Cluster-236.75769	Cluster-236.88131	Cluster-236.83930		Cluster-236.80559	Cluster-236.51453	Cluster-236.51698
Cluster-236.33801	Cluster-236.45979	Cluster-236.45591	Cluster-236.61271		Cluster-236.64041	Cluster-236.65120	Cluster-236.42247
Cluster-236.36974	Cluster-236.45977	Cluster-236.75415	Cluster-236.47370		Cluster-236.65383	Cluster-236.65129	Cluster-236.45732
Cluster-236.69819	Cluster-236.92987	Cluster-236.52316	Cluster-236.33236		Cluster-236.58723	Cluster-236.30458	Cluster-236.65082
Cluster-236.47495	Cluster-236.58148	Cluster-236.102570	Cluster-236.44091		Cluster-236.43562	Cluster-236.39135	Cluster-236.65620
Cluster-236.65701	Cluster-236.32211	Cluster-236.41742	Cluster-236.22048		Cluster-236.43565	Cluster-236.39134	Cluster-236.59526
Cluster-236.50819	Cluster-236.52156	Cluster-236.28999	Cluster-236.56351		Cluster-236.43569	Cluster-236.39131	Cluster-236.63662
Cluster-236.64252	Cluster-236.52151	Cluster-236.47351	Cluster-236.39719		Cluster-236.59452	Cluster-236.39130	Cluster-236.63667
Cluster-236.79519	Cluster-236.52158	Cluster-236.28379	Cluster-236.53664		Cluster-236.52760	Cluster-236.31320	Cluster-236.68716
Cluster-236.30262	Cluster-236.33163	Cluster-236.63483	Cluster-236.70483		Cluster-236.24581	Cluster-236.31321	Cluster-236.74182
Cluster-236.45188	Cluster-236.33165	Cluster-236.69624	Cluster-236.86962		Cluster-236.94519	Cluster-236.31328	Cluster-236.48829
Cluster-236.47128	Cluster-236.94347	Cluster-236.90730	Cluster-236.77515		Cluster-236.31636	Cluster-236.59175	Cluster-236.60376
Cluster-236.81151	Cluster-236.49992	Cluster-236.90732	Cluster-236.77510		Cluster-236.62902	Cluster-236.85382	Cluster-236.71639
Cluster-236.41265	Cluster-2768.0	Cluster-236.76181	Cluster-236.43327		Cluster-236.19469	Cluster-236.59171	Cluster-236.73672
Cluster-236.53136	Cluster-236.69021	Cluster-236.39888	Cluster-236.105246		Cluster-236.21477	Cluster-236.75997	Cluster-236.63527
Cluster-236.63972	Cluster-236.22539	Cluster-236.64915	Cluster-236.5708		Cluster-236.76995	Cluster-236.75999	Cluster-236.34568
Cluster-236.77105	Cluster-236.67410	Cluster-236.25278	Cluster-236.40695		Cluster-236.35471	Cluster-236.77357	Cluster-236.51716
Cluster-236.16468	Cluster-236.31832	Cluster-236.25274	Cluster-236.52302		Cluster-236.71426	Cluster-236.77356	Cluster-236.54293
Cluster-236.71150	Cluster-236.31839	Cluster-236.61246	Cluster-236.41775		Cluster-236.72197	Cluster-236.77359	Cluster-236.54292
Cluster-236.88348	Cluster-236.44250	Cluster-236.61243	Cluster-236.28349		Cluster-236.33220	Cluster-236.78064	Cluster-236.54291
Cluster-236.84749	Cluster-236.44258	Cluster-236.44099	Cluster-236.69634		Cluster-236.28253	Cluster-236.78065	Cluster-236.101963
Cluster-236.35437	Cluster-236.39486	Cluster-236.60113	Cluster-236.35238		Cluster-236.17456	Cluster-236.78060	Cluster-236.47172
Cluster-236.87579	Cluster-236.39489	Cluster-236.60110	Cluster-236.86943		Cluster-236.66024	Cluster-236.77278	Cluster-236.57654
Cluster-236.73280	Cluster-236.35482	Cluster-236.80246	Cluster-236.83012		Cluster-236.24040	Cluster-236.85997	Cluster-236.6068
Cluster-236.73288	Cluster-236.84093	Cluster-236.94079	Cluster-236.75832		Cluster-236.39544	Cluster-236.73904	Cluster-236.59497
Cluster-236.75582	Cluster-236.51653	Cluster-236.83919	Cluster-236.32518		Cluster-236.37329	Cluster-236.73905	Cluster-236.84537
Cluster-236.32075	Cluster-236.37225	Cluster-236.62187	Cluster-236.76567		Cluster-236.77386	Cluster-236.42083	Cluster-236.42613
Cluster-236.50995	Cluster-236.73214	Cluster-236.57747	Cluster-236.62199		Cluster-236.77527	Cluster-236.57051	Cluster-236.52143
Cluster-236.50997	Cluster-236.73216	Cluster-236.50625	Cluster-236.73887		Cluster-236.94541	Cluster-236.57056	Cluster-236.64708
Cluster-236.77674	Cluster-236.76197	Cluster-236.59749	Cluster-236.51582		Cluster-236.101021	Cluster-236.57057	Cluster-236.69039
Cluster-236.85483	Cluster-236.56072	Cluster-236.59744	Cluster-236.49635		Cluster-236.52338	Cluster-236.89734	Cluster-236.69038
Cluster-236.48111	Cluster-13870.0	Cluster-236.32757	Cluster-236.22637		Cluster-236.41769	Cluster-236.80169	Cluster-236.55284
Cluster-236.82904	Cluster-236.77245	Cluster-236.81922	Cluster-236.40717		Cluster-236.41765	Cluster-236.80161	Cluster-236.55282
Cluster-236.81971	Cluster-236.68878	Cluster-236.71863	Cluster-236.58435		Cluster-236.56369	Cluster-236.80166	Cluster-236.67423
Cluster-236.31317	Cluster-236.81363	Cluster-236.49629	Cluster-236.66423		Cluster-236.56364	Cluster-236.49195	Cluster-236.44247
Cluster-236.82457	Cluster-236.70732	Cluster-236.40700	Cluster-236.63133		Cluster-236.56366	Cluster-236.49190	Cluster-236.21588
Cluster-236.82992	Cluster-236.70738	Cluster-236.85594	Cluster-236.80660		Cluster-236.42868	Cluster-236.49191	Cluster-236.83705
Cluster-236.73569	Cluster-236.40924	Cluster-236.73420	Cluster-236.26474		Cluster-236.69644	Cluster-236.51062	Cluster-236.83703
Cluster-236.44485	Cluster-236.78954	Cluster-236.73428	Cluster-12823.0		Cluster-236.25216	Cluster-236.51064	Cluster-236.37873
Cluster-236.54364	Cluster-236.78950	Cluster-236.46705	Cluster-236.55708		Cluster-236.25215	Cluster-236.43760	Cluster-236.73205
Cluster-236.69262	Cluster-236.12557	Cluster-236.67341	Cluster-236.61195		Cluster-236.36757	Cluster-236.48825	Cluster-236.31759
Cluster-236.43104	Cluster-236.50022	Cluster-236.66436	Cluster-236.89066		Cluster-236.21824	Cluster-236.48824	Cluster-236.59519
Cluster-236.83111	Cluster-236.59507	Cluster-236.75155	Cluster-236.89062		Cluster-236.73875	Cluster-236.42419	Cluster-236.54648
Cluster-236.36336	Cluster-236.46372	Cluster-236.75154	Cluster-236.89063		Cluster-236.73876	Cluster-236.22756	Cluster-236.56869
Cluster-236.73011	Cluster-236.42788	Cluster-236.64493	Cluster-236.86537		Cluster-236.58418	Cluster-236.50790	Cluster-236.55516
Cluster-236.43091	Cluster-236.56851	Cluster-236.86161	Cluster-236.75316		Cluster-236.43293	Cluster-236.78496	Cluster-236.48301
Cluster-236.51799	Cluster-236.55504	Cluster-236.70221	Cluster-236.5351		Cluster-236.78336	Cluster-236.49857	Cluster-236.48306
Cluster-236.66813	Cluster-236.48375	Cluster-236.38672	Cluster-236.78003		Cluster-236.83500	Cluster-236.87243	Cluster-236.69916
Cluster-236.84319	Cluster-236.48374	Cluster-236.75308	Cluster-236.56701		Cluster-236.22621	Cluster-236.73571	Cluster-236.66627
Cluster-236.79355	Cluster-236.48372	Cluster-236.31333	Cluster-236.56707		Cluster-236.73405	Cluster-236.73575	Cluster-236.60665
Cluster-236.34853	Cluster-236.76972	Cluster-236.84738	Cluster-236.27359		Cluster-236.46761	Cluster-236.88545	Cluster-236.89485
Cluster-236.85446	Cluster-236.38444	Cluster-236.79094	Cluster-236.83313		Cluster-236.54448	Cluster-236.84641	Cluster-236.80357
Cluster-236.34442	Cluster-236.38443	Cluster-236.58357	Cluster-236.36852		Cluster-236.55716	Cluster-236.84640	Cluster-236.20020
Cluster-236.34130	Cluster-236.65348	Cluster-236.57045	Cluster-236.51046		Cluster-236.56616	Cluster-236.56566	Cluster-236.40019
Cluster-236.79678	Cluster-236.65340	Cluster-236.80177	Cluster-236.41044		Cluster-236.42048	Cluster-236.24341	Cluster-236.50915
Cluster-236.79679	Cluster-236.88563	Cluster-236.43759	Cluster-236.46295		Cluster-236.49014	Cluster-236.24349	Cluster-236.57490
Cluster-236.60570	Cluster-236.97714	Cluster-236.43750	Cluster-236.29426		Cluster-236.75328	Cluster-236.53036	Cluster-236.54566
Cluster-236.48381	Cluster-236.39312	Cluster-236.51059	Cluster-236.64385		Cluster-236.83294	Cluster-236.53037	Cluster-236.23623
Cluster-236.29174	Cluster-236.67188	Cluster-236.48850	Cluster-236.64527		Cluster-236.73930	Cluster-236.53038	Cluster-236.49776
Cluster-236.28139	Cluster-236.89249	Cluster-236.29887	Cluster-236.64529		Cluster-236.45776	Cluster-236.103030	Cluster-236.67857
Cluster-236.49248	Cluster-236.90297	Cluster-236.69297	Cluster-236.40804		Cluster-236.65668	Cluster-236.67258	Cluster-236.67852
Cluster-236.33527	Cluster-236.17228	Cluster-236.19955	Cluster-236.48288		Cluster-236.65669	Cluster-236.67251	Cluster-236.44078
Cluster-236.40616	Cluster-236.66632	Cluster-236.53029	Cluster-236.99913		Cluster-236.27014	Cluster-236.67250	Cluster-236.38797
Cluster-236.26739	Cluster-236.14751	Cluster-236.53028	Cluster-236.36305		Cluster-236.63629	Cluster-236.67252	Cluster-236.67037
Cluster-236.25425	Cluster-236.69785	Cluster-236.76323	Cluster-236.53445		Cluster-236.80415	Cluster-236.67254	Cluster-236.67030
Cluster-236.31487	Cluster-236.69786	Cluster-236.59001	Cluster-236.46893		Cluster-236.69486	Cluster-236.48572	Cluster-236.62128
Cluster-236.31481	Cluster-236.69782	Cluster-236.53689	Cluster-236.43837		Cluster-236.79215	Cluster-236.15918	Cluster-236.61479
Cluster-236.32594	Cluster-236.75532	Cluster-236.77051	Cluster-236.53440		Cluster-236.34993	Cluster-236.58093	Cluster-236.60787
Cluster-236.73800	Cluster-236.25556	Cluster-236.89938	Cluster-236.92454		Cluster-236.46945	Cluster-236.64500	Cluster-236.31405
Cluster-236.25805	Cluster-236.62633	Cluster-236.89939	Cluster-236.29516		Cluster-236.59142	Cluster-236.64501	Cluster-236.61086
Cluster-236.56056	Cluster-236.60670	Cluster-236.33284	Cluster-236.41041		Cluster-236.37644	Cluster-236.64502	Cluster-236.62766
Cluster-236.44794	Cluster-236.60092	Cluster-236.74777	Cluster-236.24485		Cluster-236.37648	Cluster-236.64504	Cluster-236.29217
Cluster-236.14815	Cluster-236.60093	Cluster-236.84270	Cluster-236.66821		Cluster-236.72065	Cluster-236.85330	Cluster-236.47560
Cluster-236.63752	Cluster-236.84114	Cluster-236.77876	Cluster-236.47067		Cluster-236.52884	Cluster-236.27062	Cluster-236.78740
Cluster-236.33955	Cluster-236.20034	Cluster-236.36315	Cluster-236.60874		Cluster-236.52886	Cluster-236.57215	Cluster-236.81646
Cluster-236.69311	Cluster-236.83693	Cluster-236.82842	Cluster-236.79382		Cluster-236.85939	Cluster-236.64024	Cluster-236.28409
Cluster-236.85096	Cluster-236.83694	Cluster-236.72349	Cluster-236.62805		Cluster-236.50489	Cluster-236.59826	Cluster-236.60232
Cluster-236.8490	Cluster-236.37920	Cluster-236.1239	Cluster-236.56993		Cluster-236.63390	Cluster-236.76334	Cluster-236.60233
Cluster-236.45815	Cluster-236.60180	Cluster-236.28890	Cluster-236.73766		Cluster-236.54834	Cluster-236.76332	Cluster-236.36618
Cluster-236.71978	Cluster-236.27560	Cluster-236.82269	Cluster-236.37754		Cluster-236.66277	Cluster-236.59820	Cluster-236.37569
Cluster-236.75609	Cluster-236.89771	Cluster-236.32940	Cluster-236.45313		Cluster-236.57612	Cluster-236.54352	Cluster-236.69578
Cluster-236.57960	Cluster-236.33335	Cluster-236.50202	Cluster-236.84300		Cluster-236.57613	Cluster-236.54351	Cluster-236.69577
Cluster-236.58889	Cluster-236.76010	Cluster-236.50206	Cluster-236.41548		Cluster-236.72426	Cluster-236.54356	Cluster-236.68627
Cluster-236.16718	Cluster-236.90410	Cluster-236.71085	Cluster-236.44798		Cluster-236.19646	Cluster-236.75972	Cluster-236.74697
Cluster-236.10502	Cluster-236.34645	Cluster-236.42307	Cluster-236.68356		Cluster-236.45308	Cluster-236.77064	Cluster-236.83422
Cluster-236.69185	Cluster-236.53259	Cluster-236.55184	Cluster-236.34478		Cluster-236.41537	Cluster-236.69275	Cluster-236.93983
Cluster-236.44470	Cluster-236.41954	Cluster-236.45658	Cluster-236.53460		Cluster-236.95026	Cluster-236.69276	Cluster-236.45159
Cluster-236.70408	Cluster-236.56559	Cluster-236.11867	Cluster-236.23922		Cluster-236.66335	Cluster-236.69271	Cluster-236.57999
Cluster-236.89239	Cluster-236.30558	Cluster-236.11862	Cluster-236.72925		Cluster-236.56048	Cluster-236.69270	Cluster-236.85358
Cluster-236.65428	Cluster-236.50781	Cluster-236.63539	Cluster-236.67457		Cluster-236.79634	Cluster-236.69273	Cluster-236.61440
Cluster-236.39255	Cluster-236.57201	Cluster-236.22265	Cluster-236.68339		Cluster-236.31155	Cluster-236.70598	Cluster-236.58965
Cluster-236.27248	Cluster-236.57206	Cluster-236.22269	Cluster-236.63148		Cluster-236.63985	Cluster-236.70596	Cluster-236.87855
Cluster-236.34766	Cluster-236.54579	Cluster-236.66837	Cluster-236.59731		Cluster-236.39360	Cluster-236.70594	Cluster-236.33722
Cluster-236.13218	Cluster-236.49747	Cluster-236.39797	Cluster-236.60931		Cluster-236.96290	Cluster-236.70593	Cluster-236.45047
Cluster-236.46995	Cluster-236.49744	Cluster-236.31146	Cluster-236.28232		Cluster-236.54099	Cluster-236.89941	Cluster-236.38937
Cluster-236.61934	Cluster-236.49749	Cluster-236.31145	Cluster-236.56035		Cluster-236.26638	Cluster-236.74748	Cluster-236.63049
Cluster-236.54670	Cluster-236.44042	Cluster-236.60882	Cluster-236.56038		Cluster-236.60137	Cluster-236.74745	Cluster-236.42508
Cluster-236.38404	Cluster-236.38769	Cluster-236.46328	Cluster-236.74393		Cluster-236.76813	Cluster-236.74742	Cluster-236.55018
Cluster-236.44900	Cluster-236.61879	Cluster-236.90473	Cluster-236.74396		Cluster-236.27512	Cluster-236.35676	Cluster-236.25095
Cluster-236.37318	Cluster-236.58518	Cluster-236.90561	Cluster-236.40961		Cluster-236.75795	Cluster-236.64029	Cluster-236.70525
Cluster-236.82532	Cluster-236.26108	Cluster-236.47689	Cluster-236.50064		Cluster-236.77375	Cluster-236.77809	Cluster-236.52540
Cluster-236.37410	Cluster-236.26105	Cluster-236.76287	Cluster-236.56813		Cluster-236.41906	Cluster-236.77808	Cluster-236.52548
Cluster-236.77657	Cluster-236.61466	Cluster-236.76281	Cluster-236.45297		Cluster-236.41902	Cluster-236.77805	Cluster-236.84160
Cluster-236.43204	Cluster-236.33860	Cluster-236.66508	Cluster-236.65305		Cluster-236.58526	Cluster-236.36326	Cluster-236.58594
Cluster-236.55971	Cluster-236.70347	Cluster-236.31962	Cluster-236.46580		Cluster-236.56583	Cluster-236.36320	Cluster-236.58595
Cluster-236.70600	Cluster-236.36992	Cluster-236.86910	Cluster-236.100847		Cluster-236.28968	Cluster-236.36329	Cluster-236.72089
Cluster-236.47881	Cluster-236.45464	Cluster-236.79372	Cluster-236.96042		Cluster-236.80522	Cluster-236.72354	Cluster-236.74158
Cluster-236.64000	Cluster-236.59909	Cluster-236.62814	Cluster-236.26646		Cluster-236.61293	Cluster-236.72352	Cluster-236.71061
Cluster-236.60246	Cluster-236.69867	Cluster-236.57639	Cluster-236.91771		Cluster-236.89121	Cluster-236.78421	Cluster-236.71683
Cluster-236.51467	Cluster-236.59901	Cluster-236.34874	Cluster-236.80303		Cluster-236.51509	Cluster-236.28306	Cluster-236.42505
Cluster-236.37595	Cluster-236.74023	Cluster-236.34876	Cluster-236.76977		Cluster-236.46146	Cluster-236.58826	Cluster-236.73684
Cluster-236.76932	Cluster-236.57508	Cluster-236.60415	Cluster-236.61599		Cluster-236.99531	Cluster-236.72971	Cluster-236.53169
Cluster-236.60442	Cluster-236.46171	Cluster-236.71710	Cluster-236.86057		Cluster-236.62217	Cluster-236.78381	Cluster-236.63947
Cluster-236.31068	Cluster-236.61706	Cluster-236.73713	Cluster-236.76973		Cluster-236.15666	Cluster-236.73009	Cluster-236.92545
Cluster-236.81721	Cluster-236.65958	Cluster-236.73718	Cluster-236.35526		Cluster-236.24201	Cluster-236.76207	Cluster-236.63361
Cluster-236.82212	Cluster-236.23198	Cluster-236.95138	Cluster-236.37960		Cluster-236.37524	Cluster-236.73001	Cluster-236.63368
Cluster-236.92587	Cluster-236.45461	Cluster-236.92100	Cluster-236.37389		Cluster-236.70814	Cluster-236.73002	Cluster-236.68277
Cluster-236.80845	Cluster-236.60209	Cluster-236.40206	Cluster-236.58450		Cluster-236.40444	Cluster-236.82277	Cluster-236.68279
Cluster-236.50298	Cluster-236.60208	Cluster-236.53479	Cluster-236.54539		Cluster-236.82734	Cluster-236.32956	Cluster-236.66284
Cluster-236.42446	Cluster-236.60203	Cluster-236.54175	Cluster-236.72077		Cluster-236.47134	Cluster-236.80884	Cluster-236.66287
Cluster-236.54271	Cluster-236.60206	Cluster-236.63238	Cluster-236.48074		Cluster-236.59341	Cluster-236.56682	Cluster-236.77917
Cluster-236.92392	Cluster-236.56196	Cluster-236.63235	Cluster-236.43856		Cluster-236.65862	Cluster-236.64026	Cluster-236.44615
Cluster-236.62884	Cluster-236.21752	Cluster-236.26377	Cluster-236.46621		Cluster-236.65864	Cluster-236.56680	Cluster-236.82946
Cluster-236.86465	Cluster-236.65186	Cluster-236.67449	Cluster-236.69706		Cluster-236.63085	Cluster-236.81774	Cluster-236.82941
Cluster-236.35758	Cluster-236.65182	Cluster-236.54792	Cluster-236.35286		Cluster-236.65033	Cluster-236.23641	Cluster-236.72246
Cluster-236.84344	Cluster-236.79427	Cluster-236.54794	Cluster-236.87622		Cluster-236.74972	Cluster-236.59325	Cluster-236.72242
Cluster-236.40850	Cluster-236.37552	Cluster-236.49343	Cluster-236.69833		Cluster-236.56900	Cluster-236.81198	Cluster-236.44201
Cluster-236.50155	Cluster-236.37550	Cluster-236.49341	Cluster-236.9669		Cluster-236.72985	Cluster-236.81287	Cluster-236.57841
Cluster-236.55257	Cluster-236.63726	Cluster-236.66310	Cluster-236.83935		Cluster-236.56671	Cluster-236.80821	Cluster-236.50106
Cluster-236.46862	Cluster-236.85890	Cluster-236.38368	Cluster-236.47800		Cluster-236.72517	Cluster-236.50279	Cluster-236.51858
Cluster-236.44292	Cluster-236.69543	Cluster-236.38587	Cluster-236.71200		Cluster-236.58221	Cluster-236.50274	Cluster-236.52779
Cluster-236.67656	Cluster-236.69540	Cluster-236.82419	Cluster-236.28451		Cluster-236.87870	Cluster-236.50276	Cluster-236.44862
Cluster-236.38084	Cluster-236.69549	Cluster-236.49824	Cluster-236.50833		Cluster-236.88494	Cluster-236.58048	Cluster-236.38789
Cluster-236.56893	Cluster-236.77796	Cluster-236.86022	Cluster-236.67383		Cluster-236.67514	Cluster-236.58049	Cluster-236.67669
Cluster-236.56895	Cluster-236.74689	Cluster-236.30917	Cluster-236.63769		Cluster-236.44516	Cluster-236.58044	Cluster-236.17507
Cluster-236.84062	Cluster-236.74680	Cluster-236.56028	Cluster-236.63761		Cluster-236.83053	Cluster-236.58042	Cluster-236.72165
Cluster-236.102677	Cluster-236.62313	Cluster-236.81333	Cluster-236.76404		Cluster-236.36888	Cluster-236.58040	Cluster-236.45221
Cluster-236.27831	Cluster-236.108519	Cluster-236.57771	Cluster-236.79531		Cluster-236.66953	Cluster-236.71093	Cluster-236.87582
Cluster-236.66043	Cluster-236.81851	Cluster-236.70746	Cluster-236.78620		Cluster-236.63820	Cluster-236.71095	Cluster-236.88607
Cluster-236.38214	Cluster-236.72684	Cluster-236.70748	Cluster-236.75194		Cluster-236.67492	Cluster-236.47925	Cluster-236.40300
Cluster-236.38216	Cluster-236.48663	Cluster-236.70538	Cluster-236.21189		Cluster-236.67498	Cluster-236.42331	Cluster-236.58673
Cluster-236.44313	Cluster-236.82764	Cluster-236.66089	Cluster-236.40453		Cluster-236.36171	Cluster-236.42330	Cluster-236.48518
Cluster-236.44337	Cluster-236.72794	Cluster-236.45860	Cluster-236.73592		Cluster-236.37807	Cluster-236.42335	Cluster-236.66030
Cluster-236.63849	Cluster-236.32489	Cluster-236.13256	Cluster-236.43903		Cluster-236.72122	Cluster-236.47926	Cluster-236.77512
Cluster-236.74294	Cluster-236.52947	Cluster-236.51324	Cluster-236.97206		Cluster-236.87546	Cluster-236.28626	Cluster-236.59659
Cluster-236.74291	Cluster-236.81448	Cluster-236.56800	Cluster-236.40431		Cluster-236.33493	Cluster-236.28622	Cluster-236.59653
Cluster-236.51478	Cluster-236.53092	Cluster-236.56808	Cluster-236.53639		Cluster-236.58639	Cluster-236.59312	Cluster-236.45587
Cluster-236.73381	Cluster-236.53095	Cluster-236.45286	Cluster-236.86183		Cluster-236.55324	Cluster-236.59319	Cluster-236.52304
Cluster-236.78403	Cluster-236.53098	Cluster-236.88009	Cluster-236.54913		Cluster-236.55322	Cluster-236.45642	Cluster-236.77636
Cluster-236.41786	Cluster-236.66502	Cluster-236.52001	Cluster-236.52513		Cluster-236.54630	Cluster-236.45640	Cluster-236.62799
Cluster-236.91243	Cluster-236.51632	Cluster-236.52004	Cluster-236.27619		Cluster-236.54632	Cluster-236.45646	Cluster-236.93272
Cluster-236.27890	Cluster-236.51637	Cluster-236.52006	Cluster-236.46985		Cluster-236.53981	Cluster-236.45644	Cluster-236.56377
Cluster-236.84815	Cluster-236.51638	Cluster-236.78532	Cluster-236.75650		Cluster-236.62055	Cluster-236.45648	Cluster-236.56375
Cluster-236.61204	Cluster-236.51639	Cluster-236.14744	Cluster-236.52627		Cluster-236.70683	Cluster-236.93199	Cluster-236.63493
Cluster-236.34347	Cluster-236.43130	Cluster-236.39347	Cluster-236.91900		Cluster-236.86468	Cluster-236.63456	Cluster-236.69630
Cluster-236.58477	Cluster-236.43137	Cluster-236.66684	Cluster-236.58217		Cluster-236.45543	Cluster-236.63453	Cluster-236.68585
Cluster-236.57366	Cluster-236.43134	Cluster-236.69755	Cluster-236.39826		Cluster-236.45546	Cluster-236.63452	Cluster-236.68582
Cluster-236.24297	Cluster-236.55023	Cluster-236.67763	Cluster-236.91684		Cluster-236.40061	Cluster-236.52496	Cluster-236.89752
Cluster-236.67307	Cluster-236.52556	Cluster-236.84463	Cluster-236.52827		Cluster-236.40060	Cluster-236.74968	Cluster-236.33641
Cluster-236.30284	Cluster-236.52554	Cluster-236.84141	Cluster-236.50460		Cluster-236.10697	Cluster-236.66800	Cluster-236.73883
Cluster-236.84963	Cluster-236.74943	Cluster-236.27531	Cluster-236.63330		Cluster-236.64101	Cluster-236.66807	Cluster-236.50636
Cluster-236.61180	Cluster-236.78658	Cluster-236.32678	Cluster-236.63331		Cluster-236.57468	Cluster-236.66806	Cluster-236.59757
Cluster-236.51016	Cluster-236.56623	Cluster-236.34092	Cluster-236.39262		Cluster-236.80507	Cluster-236.66804	Cluster-236.43289
Cluster-236.52592	Cluster-236.61006	Cluster-236.53228	Cluster-236.55146		Cluster-236.21896	Cluster-236.66809	Cluster-236.81918
Cluster-236.70667	Cluster-236.61008	Cluster-236.63470	Cluster-236.71370		Cluster-236.33609	Cluster-236.66808	Cluster-236.71816
Cluster-236.34973	Cluster-236.71073	Cluster-236.78805	Cluster-236.82319		Cluster-236.42196	Cluster-236.65244	Cluster-236.40713
Cluster-236.43867	Cluster-236.35000	Cluster-236.43385	Cluster-236.72817		Cluster-236.83559	Cluster-236.81616	Cluster-236.78791
Cluster-236.72305	Cluster-236.96040	Cluster-236.51488	Cluster-236.73143		Cluster-236.48109	Cluster-236.44640	Cluster-236.73415
Cluster-236.32906	Cluster-236.71694	Cluster-236.54508	Cluster-236.72704		Cluster-236.48102	Cluster-236.65246	Cluster-236.46710
Cluster-236.51735	Cluster-236.61773	Cluster-236.54504	Cluster-236.53874		Cluster-236.66467	Cluster-236.96154	Cluster-236.60196
Cluster-236.46266	Cluster-236.81522	Cluster-236.55679	Cluster-236.48241		Cluster-236.91333	Cluster-236.65573	Cluster-236.67372
Cluster-236.54816	Cluster-236.32361	Cluster-236.48040	Cluster-236.66943		Cluster-236.83226	Cluster-236.65571	Cluster-236.67371
Cluster-236.74007	Cluster-236.102867	Cluster-236.74750	Cluster-236.102785		Cluster-236.80101	Cluster-236.65576	Cluster-236.74441
Cluster-236.31926	Cluster-236.63952	Cluster-236.78471	Cluster-236.41591		Cluster-236.41323	Cluster-236.65577	Cluster-236.39111
Cluster-236.69057	Cluster-236.63958	Cluster-236.74755	Cluster-236.68902		Cluster-236.43789	Cluster-236.65574	Cluster-236.59994
Cluster-236.90986	Cluster-236.64608	Cluster-236.73339	Cluster-236.70197		Cluster-236.29854	Cluster-236.65579	Cluster-236.83281
	Cluster-236.63377	Cluster-236.47542	Cluster-236.70195		Cluster-236.63697	Cluster-236.96153	Cluster-236.78002
	Cluster-236.65955	Cluster-236.47541	Cluster-236.53507		Cluster-236.27047	Cluster-236.39783	Cluster-236.56700
	Cluster-236.54239	Cluster-236.38734	Cluster-236.51909		Cluster-236.38943	Cluster-236.20654	Cluster-236.71799
	Cluster-236.77121	Cluster-236.38735	Cluster-236.58620		Cluster-236.68127	Cluster-236.20659	Cluster-236.29897
	Cluster-236.47238	Cluster-236.38731	Cluster-236.28085		Cluster-236.38169	Cluster-236.31177	Cluster-236.58390
	Cluster-236.70471	Cluster-236.65291	Cluster-236.28084		Cluster-236.73021	Cluster-236.72025	Cluster-236.76175
	Cluster-236.70477	Cluster-236.65296	Cluster-236.28087		Cluster-236.87751	Cluster-236.60898	Cluster-236.24322
	Cluster-236.66297	Cluster-236.46634	Cluster-236.28086		Cluster-236.43084	Cluster-236.60899	Cluster-236.64384
	Cluster-236.35792	Cluster-236.77577	Cluster-236.52665		Cluster-236.53780	Cluster-236.72026	Cluster-236.64388
	Cluster-236.83008	Cluster-236.34052	Cluster-236.41624		Cluster-236.45665	Cluster-236.60892	Cluster-236.47858
	Cluster-236.64709	Cluster-236.61522	Cluster-236.67970		Cluster-236.20631	Cluster-236.60894	Cluster-236.76312
	Cluster-236.68378	Cluster-236.62722	Cluster-236.44394		Cluster-236.74090	Cluster-236.67832	Cluster-236.69212
	Cluster-236.56184	Cluster-236.62724	Cluster-236.44974		Cluster-236.61797	Cluster-236.89140	Cluster-236.75687
	Cluster-236.80967	Cluster-236.33833	Cluster-236.44972		Cluster-236.61794	Cluster-236.27387	Cluster-236.80385
	Cluster-236.29453	Cluster-236.60768	Cluster-236.39529		Cluster-236.61790	Cluster-236.46351	Cluster-236.74764
	Cluster-236.43543	Cluster-236.24755	Cluster-236.61981		Cluster-236.79340	Cluster-236.84706	Cluster-236.40216
	Cluster-236.59472	Cluster-236.24756	Cluster-236.46530		Cluster-236.79345	Cluster-236.76278	Cluster-236.32970
	Cluster-236.54743	Cluster-236.70315	Cluster-236.39382		Cluster-236.71764	Cluster-236.76271	Cluster-236.16798
	Cluster-236.49556	Cluster-236.70313	Cluster-236.69970		Cluster-236.71769	Cluster-236.76270	Cluster-236.34530
	Cluster-236.48209	Cluster-236.85173	Cluster-236.90200		Cluster-236.53423	Cluster-236.76273	Cluster-236.53747
	Cluster-236.53837	Cluster-236.74545	Cluster-236.61993		Cluster-236.63246	Cluster-236.76276	Cluster-236.50215
	Cluster-236.66904	Cluster-236.53388	Cluster-236.18104		Cluster-236.46820	Cluster-236.31995	Cluster-236.50214
	Cluster-236.47784	Cluster-236.41880	Cluster-236.41709		Cluster-236.22310	Cluster-236.79368	Cluster-236.50219
	Cluster-236.38533	Cluster-236.81011	Cluster-236.55806		Cluster-236.78923	Cluster-236.62868	Cluster-236.58027
	Cluster-236.50869	Cluster-236.56408	Cluster-236.97498		Cluster-236.79687	Cluster-236.62864	Cluster-236.55193
	Cluster-236.67691	Cluster-236.56403	Cluster-236.40201		Cluster-236.43476	Cluster-236.62866	Cluster-236.66829
	Cluster-236.67697	Cluster-236.47838	Cluster-236.56388		Cluster-236.88692	Cluster-236.62860	Cluster-236.66825
	Cluster-236.49962	Cluster-236.61022	Cluster-236.56384		Cluster-236.8327	Cluster-236.62863	Cluster-236.21503
	Cluster-236.23253	Cluster-236.23155	Cluster-236.50979		Cluster-236.64079	Cluster-236.75705	Cluster-236.65055
	Cluster-236.66128	Cluster-236.71217	Cluster-236.50973		Cluster-236.49891	Cluster-236.75702	Cluster-236.31979
	Cluster-236.66127	Cluster-236.49690	Cluster-236.84171		Cluster-236.49890	Cluster-236.34864	Cluster-236.79383
	Cluster-236.69090	Cluster-236.28468	Cluster-236.47939		Cluster-236.54049	Cluster-236.60423	Cluster-236.62809
	Cluster-236.61693	Cluster-236.72744	Cluster-236.47935		Cluster-236.54046	Cluster-236.60421	Cluster-236.75726
	Cluster-236.61691	Cluster-236.62571	Cluster-236.89937		Cluster-236.55398	Cluster-236.60420	Cluster-236.52195
	Cluster-236.75405	Cluster-236.79186	Cluster-236.87025		Cluster-236.38257	Cluster-236.85451	Cluster-236.60406
	Cluster-236.75400	Cluster-236.65730	Cluster-236.24106		Cluster-236.30080	Cluster-236.81299	Cluster-236.60400
	Cluster-236.62925	Cluster-236.65733	Cluster-236.60151		Cluster-236.30083	Cluster-236.84580	Cluster-236.85471
	Cluster-236.62927	Cluster-236.64289	Cluster-236.27489		Cluster-236.61941	Cluster-236.35731	Cluster-236.58101
	Cluster-236.35456	Cluster-236.37503	Cluster-236.47070		Cluster-236.35565	Cluster-236.35735	Cluster-236.45314
	Cluster-236.83903	Cluster-236.67392	Cluster-236.62145		Cluster-236.82511	Cluster-236.35738	Cluster-236.45311
	Cluster-236.83904	Cluster-236.63776	Cluster-236.77669		Cluster-236.78857	Cluster-236.36424	Cluster-236.59270
	Cluster-236.71400	Cluster-236.75966	Cluster-236.43231		Cluster-236.58579	Cluster-236.36427	Cluster-236.59271
	Cluster-236.62415	Cluster-236.69598	Cluster-236.51531		Cluster-236.50700	Cluster-236.36428	Cluster-236.88914
	Cluster-236.72178	Cluster-236.76430	Cluster-236.42188		Cluster-236.52390	Cluster-236.71700	Cluster-236.19849
	Cluster-236.45251	Cluster-236.70874	Cluster-236.61097		Cluster-236.52393	Cluster-236.71706	Cluster-236.34471
	Cluster-236.33205	Cluster-236.70879	Cluster-236.48135		Cluster-236.44628	Cluster-236.71708	Cluster-236.63208
	Cluster-236.40379	Cluster-236.68644	Cluster-236.84279		Cluster-236.27850	Cluster-236.71709	Cluster-236.63201
	Cluster-236.79031	Cluster-236.70299	Cluster-236.79894		Cluster-236.59982	Cluster-236.73705	Cluster-236.67459
	Cluster-236.29391	Cluster-236.84204	Cluster-236.56260		Cluster-236.69329	Cluster-236.73703	Cluster-236.54781
	Cluster-236.58666	Cluster-236.21192	Cluster-236.56261		Cluster-236.75381	Cluster-236.73700	Cluster-236.68330
	Cluster-236.55315	Cluster-236.30230	Cluster-236.42963		Cluster-236.87706	Cluster-236.37770	Cluster-236.52787
	Cluster-236.61145	Cluster-236.31546	Cluster-236.41933		Cluster-236.63645	Cluster-236.59256	Cluster-236.52780
	Cluster-236.66008	Cluster-236.36216	Cluster-236.65922		Cluster-236.61089	Cluster-236.59257	Cluster-236.59198
	Cluster-236.66002	Cluster-236.80757	Cluster-236.24809		Cluster-236.34935	Cluster-236.59258	Cluster-236.66320
	Cluster-236.66005	Cluster-236.83485	Cluster-236.69758		Cluster-236.40514	Cluster-236.92113	Cluster-236.66324
	Cluster-236.64893	Cluster-236.73586	Cluster-236.87726		Cluster-236.40510	Cluster-236.92111	Cluster-236.28231
	Cluster-236.76892	Cluster-236.32041	Cluster-236.10312		Cluster-236.48740	Cluster-236.92118	Cluster-236.35851
	Cluster-236.64276	Cluster-236.32045	Cluster-236.41333		Cluster-236.48746	Cluster-236.41563	Cluster-236.70775
	Cluster-236.30000	Cluster-236.59050	Cluster-236.71940		Cluster-236.48748	Cluster-236.41566	Cluster-236.40969
	Cluster-236.30003	Cluster-236.59051	Cluster-236.64550		Cluster-236.10399	Cluster-236.41565	Cluster-236.43437
	Cluster-236.47626	Cluster-236.57989	Cluster-236.38956		Cluster-236.64683	Cluster-236.32850	Cluster-236.40185
	Cluster-236.46579	Cluster-236.57982	Cluster-236.89977		Cluster-236.39715	Cluster-236.32856	Cluster-236.55735
	Cluster-236.37348	Cluster-236.94748	Cluster-236.30744		Cluster-236.82352	Cluster-236.34455	Cluster-236.90839
	Cluster-236.26037	Cluster-236.52998	Cluster-236.75065		Cluster-236.74048	Cluster-236.40218	Cluster-236.54082
	Cluster-236.77702	Cluster-236.52991	Cluster-236.36355		Cluster-236.61763	Cluster-236.40212	Cluster-236.27992
	Cluster-236.44906	Cluster-236.84418	Cluster-236.37005		Cluster-236.28762	Cluster-236.40213	Cluster-236.67793
	Cluster-236.43331	Cluster-236.35300	Cluster-236.78375		Cluster-236.42630	Cluster-236.40217	Cluster-236.67799
	Cluster-236.51435	Cluster-236.4843	Cluster-236.82220		Cluster-236.66279	Cluster-236.85844	Cluster-236.62676
	Cluster-236.51432	Cluster-236.79118	Cluster-236.25725		Cluster-236.55478	Cluster-236.61864	Cluster-236.64852
	Cluster-236.42064	Cluster-236.34253	Cluster-236.93211		Cluster-236.48283	Cluster-236.45383	Cluster-236.38296
	Cluster-236.45593	Cluster-236.46247	Cluster-236.27371		Cluster-236.78277	Cluster-236.54149	Cluster-236.76976
	Cluster-236.55849	Cluster-236.43140	Cluster-236.77192		Cluster-236.63304	Cluster-236.54141	Cluster-236.36190
	Cluster-236.52318	Cluster-236.43147	Cluster-236.77191		Cluster-236.65454	Cluster-236.54140	Cluster-236.64089
	Cluster-236.52314	Cluster-236.43149	Cluster-236.28836		Cluster-236.65451	Cluster-236.54144	Cluster-236.84155
	Cluster-236.52310	Cluster-236.65803	Cluster-236.63496		Cluster-236.69017	Cluster-236.63220	Cluster-236.27521
	Cluster-236.52311	Cluster-236.51647	Cluster-236.37706		Cluster-236.66390	Cluster-236.63222	Cluster-236.37385
	Cluster-236.52312	Cluster-236.29671	Cluster-236.32282		Cluster-236.36100	Cluster-236.63224	Cluster-236.77362
	Cluster-236.41747	Cluster-236.42238	Cluster-236.72228		Cluster-236.37854	Cluster-236.63226	Cluster-236.41915
	Cluster-236.16897	Cluster-236.26520	Cluster-236.72223		Cluster-236.27277	Cluster-236.63229	Cluster-236.35958
	Cluster-236.57430	Cluster-236.24389	Cluster-236.32868		Cluster-236.34771	Cluster-236.95053	Cluster-236.58535
	Cluster-236.63488	Cluster-236.80073	Cluster-236.40242		Cluster-236.62379	Cluster-236.23465	Cluster-236.57246
	Cluster-236.69625	Cluster-236.30786	Cluster-236.63277		Cluster-236.49452	Cluster-236.49357	Cluster-236.28172
	Cluster-236.64912	Cluster-236.74916	Cluster-236.63276		Cluster-236.38471	Cluster-236.55239	Cluster-236.54535
	Cluster-236.25272	Cluster-236.74753	Cluster-236.93430		Cluster-236.65397	Cluster-236.55230	Cluster-236.49708
	Cluster-236.61244	Cluster-236.34908	Cluster-236.97019		Cluster-236.66607	Cluster-236.55236	Cluster-236.55663
	Cluster-236.76773	Cluster-236.41234	Cluster-236.97010		Cluster-236.66603	Cluster-236.15382	Cluster-236.55665
	Cluster-236.76779	Cluster-236.36504	Cluster-236.86473		Cluster-236.66602	Cluster-236.48403	Cluster-236.67804
	Cluster-236.80242	Cluster-236.48770	Cluster-236.60960		Cluster-236.63987	Cluster-236.65527	Cluster-236.73300
	Cluster-236.74687	Cluster-236.48777	Cluster-236.25898		Cluster-236.77585	Cluster-236.48408	Cluster-236.47578
	Cluster-236.75800	Cluster-236.83782	Cluster-236.34157		Cluster-236.60605	Cluster-236.17717	Cluster-236.75307
	Cluster-236.62180	Cluster-236.24437	Cluster-236.19160		Cluster-236.45510	Cluster-236.66303	Cluster-236.46625
	Cluster-236.33650	Cluster-236.72399	Cluster-236.60552		Cluster-236.59879	Cluster-236.66305	Cluster-236.86545
	Cluster-236.33652	Cluster-236.57941	Cluster-236.85743		Cluster-236.11592	Cluster-236.66306	Cluster-236.48224
	Cluster-236.33653	Cluster-236.52815	Cluster-236.20641		Cluster-236.85164	Cluster-236.66307	Cluster-236.62734
	Cluster-236.33656	Cluster-236.52811	Cluster-236.41413		Cluster-236.37428	Cluster-236.66309	Cluster-236.56014
	Cluster-236.33657	Cluster-236.47354	Cluster-236.87988		Cluster-236.77628	Cluster-236.92337	Cluster-236.60771
	Cluster-236.73890	Cluster-236.57403	Cluster-236.72603		Cluster-236.77627	Cluster-236.92335	Cluster-236.27278
	Cluster-236.34387	Cluster-236.63309	Cluster-236.69714		Cluster-236.40780	Cluster-236.38377	Cluster-236.36958
	Cluster-236.50626	Cluster-236.63308	Cluster-236.69710		Cluster-236.80657	Cluster-236.38375	Cluster-236.74532
	Cluster-236.50627	Cluster-236.48989	Cluster-236.68448		Cluster-236.55963	Cluster-236.47767	Cluster-236.69830
	Cluster-236.50624	Cluster-236.48981	Cluster-236.22133		Cluster-236.48179	Cluster-236.47764	Cluster-236.59942
	Cluster-236.51575	Cluster-236.67536	Cluster-236.66090		Cluster-236.29040	Cluster-236.38594	Cluster-236.47805
	Cluster-236.51577	Cluster-236.55138	Cluster-236.24690		Cluster-236.78181	Cluster-236.60917	Cluster-236.71201
	Cluster-236.43272	Cluster-236.22456	Cluster-236.60020		Cluster-236.78180	Cluster-236.60916	Cluster-236.84951
	Cluster-236.49625	Cluster-236.68213	Cluster-236.78840		Cluster-236.78182	Cluster-236.60913	Cluster-236.61642
	Cluster-236.49627	Cluster-236.63873	Cluster-236.70664		Cluster-236.59935	Cluster-236.60912	Cluster-236.58888
	Cluster-236.73426	Cluster-236.89494	Cluster-236.57297		Cluster-236.65151	Cluster-236.60919	Cluster-236.44167
	Cluster-236.72146	Cluster-236.14385	Cluster-236.40636		Cluster-236.36634	Cluster-236.36197	Cluster-236.102473
	Cluster-236.67346	Cluster-236.44534	Cluster-236.40639		Cluster-236.56790	Cluster-236.82426	Cluster-236.65729
	Cluster-236.67345	Cluster-236.44539	Cluster-236.73378		Cluster-236.83409	Cluster-236.82425	Cluster-236.50837
	Cluster-236.66438	Cluster-236.89219	Cluster-236.82323		Cluster-236.49102	Cluster-236.58532	Cluster-236.50836
	Cluster-236.62354	Cluster-236.74890	Cluster-236.82326		Cluster-236.42481	Cluster-236.78774	Cluster-236.20448
	Cluster-236.62351	Cluster-236.74895	Cluster-236.27840		Cluster-236.73507	Cluster-236.30928	Cluster-236.26843
	Cluster-236.54461	Cluster-236.37163	Cluster-236.81396		Cluster-236.45305	Cluster-236.76756	Cluster-236.37519
	Cluster-236.26448	Cluster-236.84872	Cluster-236.36782		Cluster-236.38913	Cluster-236.76750	Cluster-236.76408
	Cluster-236.62436	Cluster-236.56158	Cluster-236.78143		Cluster-236.69288	Cluster-236.25847	Cluster-236.75196
	Cluster-236.21145	Cluster-236.62206	Cluster-236.50695		Cluster-236.89038	Cluster-236.56019	Cluster-236.21184
	Cluster-236.96976	Cluster-236.57689	Cluster-236.95377		Cluster-236.30705	Cluster-236.56018	Cluster-236.65847
	Cluster-236.61164	Cluster-236.58793	Cluster-236.57312		Cluster-236.39661	Cluster-236.33474	Cluster-236.44552
	Cluster-236.68056	Cluster-236.71163	Cluster-236.72709		Cluster-236.79292	Cluster-236.77403	Cluster-236.58939
	Cluster-236.35369	Cluster-236.85238	Cluster-236.47462		Cluster-236.42381	Cluster-236.9780	Cluster-236.58931
	Cluster-236.35364	Cluster-236.51212	Cluster-236.27143		Cluster-236.57257	Cluster-236.57768	Cluster-236.78613
	Cluster-236.85007	Cluster-236.56972	Cluster-236.66482		Cluster-236.58287	Cluster-236.61638	Cluster-236.78618
	Cluster-236.85001	Cluster-236.56976	Cluster-236.68684		Cluster-236.54265	Cluster-236.34126	Cluster-236.33797
	Cluster-236.38676	Cluster-236.87097	Cluster-236.54419		Cluster-236.72268	Cluster-236.34121	Cluster-236.45148
	Cluster-236.31334	Cluster-236.15145	Cluster-236.79567		Cluster-236.46485	Cluster-236.70754	Cluster-236.45145
	Cluster-236.31337	Cluster-236.78226	Cluster-236.85075		Cluster-236.40823	Cluster-236.70757	Cluster-236.65020
	Cluster-236.31338	Cluster-236.65405	Cluster-236.82793		Cluster-236.80951	Cluster-236.70751	Cluster-236.64372
	Cluster-236.42701	Cluster-236.63801	Cluster-236.82799		Cluster-236.80952	Cluster-236.70752	Cluster-236.64379
	Cluster-236.54588	Cluster-236.39236	Cluster-236.51688		Cluster-236.58718	Cluster-236.70753	Cluster-236.51057
	Cluster-236.88063	Cluster-236.49931	Cluster-236.86372		Cluster-236.58714	Cluster-236.77108	Cluster-236.72990
	Cluster-236.78077	Cluster-236.66191	Cluster-236.79241		Cluster-236.58713	Cluster-236.70759	Cluster-236.74124
	Cluster-236.88078	Cluster-236.54184	Cluster-236.60347		Cluster-236.45995	Cluster-236.61099	Cluster-236.54663
	Cluster-236.56711	Cluster-236.54181	Cluster-236.46883		Cluster-236.44807	Cluster-236.79663	Cluster-236.49032
	Cluster-236.56718	Cluster-236.60599	Cluster-236.71224		Cluster-236.65489	Cluster-236.79662	Cluster-236.40554
	Cluster-236.57049	Cluster-236.80204	Cluster-236.85968		Cluster-236.67640	Cluster-236.43451	Cluster-236.58215
	Cluster-236.80171	Cluster-236.37828	Cluster-236.86071		Cluster-236.85706	Cluster-236.43450	Cluster-236.57951
	Cluster-236.43751	Cluster-236.72106	Cluster-236.82346		Cluster-236.34784	Cluster-236.51355	Cluster-236.57950
	Cluster-236.49184	Cluster-236.73270	Cluster-236.66098		Cluster-236.28240	Cluster-236.51350	Cluster-236.103197
	Cluster-236.49181	Cluster-236.88663	Cluster-236.61775		Cluster-236.8359	Cluster-236.51353	Cluster-236.52821
	Cluster-236.87252	Cluster-236.78391	Cluster-236.71120		Cluster-236.30072	Cluster-236.46369	Cluster-236.29991
	Cluster-236.92571	Cluster-236.53538	Cluster-236.23479		Cluster-236.46933	Cluster-236.30647	Cluster-236.65599
	Cluster-236.53023	Cluster-236.53536	Cluster-236.40297		Cluster-236.22066	Cluster-236.88014	Cluster-236.88089
	Cluster-236.53022	Cluster-236.77224	Cluster-236.94327		Cluster-236.31788	Cluster-236.48396	Cluster-236.20818
	Cluster-236.53025	Cluster-236.68863	Cluster-236.87157		Cluster-236.47658	Cluster-236.48392	Cluster-236.48993
	Cluster-236.64513	Cluster-236.58617	Cluster-236.87150		Cluster-236.36068	Cluster-236.62751	Cluster-236.55361
	Cluster-236.64512	Cluster-236.58616	Cluster-236.67438		Cluster-236.62030	Cluster-236.52075	Cluster-236.22440
	Cluster-236.64518	Cluster-236.58615	Cluster-236.30184		Cluster-236.33547	Cluster-236.52074	Cluster-236.67527
	Cluster-236.54345	Cluster-236.68867	Cluster-236.37241		Cluster-236.34010	Cluster-236.52077	Cluster-236.70437
	Cluster-236.53680	Cluster-236.89774	Cluster-236.32743		Cluster-236.51407	Cluster-236.52071	Cluster-236.38005
	Cluster-236.53683	Cluster-236.27392	Cluster-236.34740		Cluster-236.64222	Cluster-236.52079	Cluster-236.57812
	Cluster-236.46207	Cluster-236.51393	Cluster-236.78932		Cluster-236.49798	Cluster-236.65328	Cluster-236.62468
	Cluster-236.85986	Cluster-236.51399	Cluster-236.59528		Cluster-236.93034	Cluster-236.65320	Cluster-236.65393
	Cluster-236.74778	Cluster-236.28091	Cluster-236.78546		Cluster-236.42851	Cluster-236.64059	Cluster-236.80920
	Cluster-236.74770	Cluster-236.54613	Cluster-236.17209		Cluster-236.64169	Cluster-236.64053	Cluster-236.64886
	Cluster-236.100214	Cluster-236.52617	Cluster-236.26085		Cluster-236.85356	Cluster-236.64057	Cluster-236.71176
	Cluster-236.72968	Cluster-236.66323	Cluster-236.26083		Cluster-236.77468	Cluster-236.64055	Cluster-236.43509
	Cluster-236.82262	Cluster-236.41654	Cluster-236.61199		Cluster-236.32536	Cluster-236.94202	Cluster-236.72485
	Cluster-236.56699	Cluster-236.80680	Cluster-236.70043		Cluster-236.58465	Cluster-236.63588	Cluster-236.10062
	Cluster-236.52943	Cluster-236.62775	Cluster-236.80362		Cluster-236.50651	Cluster-236.63587	Cluster-236.48245
	Cluster-236.58050	Cluster-236.44961	Cluster-236.36092		Cluster-236.57350	Cluster-236.63583	Cluster-236.39227
	Cluster-236.55185	Cluster-236.65174	Cluster-236.68659		Cluster-236.57357	Cluster-236.66696	Cluster-236.63815
	Cluster-236.55302	Cluster-236.61991	Cluster-236.88708		Cluster-236.22611	Cluster-236.66694	Cluster-236.66161
	Cluster-236.55303	Cluster-236.67120	Cluster-236.86830		Cluster-236.73475	Cluster-236.66695	Cluster-236.67489
	Cluster-236.28659	Cluster-236.67124	Cluster-236.86831		Cluster-236.47287	Cluster-236.66691	Cluster-236.67481
	Cluster-236.45657	Cluster-236.17689	Cluster-236.72012		Cluster-236.17827	Cluster-236.57385	Cluster-236.70194
	Cluster-236.45659	Cluster-236.30890	Cluster-236.79559		Cluster-236.56729	Cluster-236.69767	Cluster-236.89403
	Cluster-236.11864	Cluster-236.17242	Cluster-236.61854		Cluster-236.83230	Cluster-236.69765	Cluster-236.29989
	Cluster-236.66831	Cluster-236.66652	Cluster-236.61850		Cluster-236.69495	Cluster-236.69764	Cluster-236.79074
	Cluster-236.65566	Cluster-236.18115	Cluster-236.83756		Cluster-236.51398	Cluster-236.69762	Cluster-236.79075
	Cluster-236.85416	Cluster-236.61566	Cluster-236.62134		Cluster-236.60385	Cluster-236.69760	Cluster-236.79073
	Cluster-236.47090	Cluster-236.61383	Cluster-236.26169		Cluster-236.70916	Cluster-236.49258	Cluster-236.58625
	Cluster-236.46325	Cluster-236.66299	Cluster-236.81714		Cluster-236.26200	Cluster-236.67772	Cluster-236.59571
	Cluster-236.28503	Cluster-236.60818	Cluster-236.60796		Cluster-236.28668	Cluster-236.67773	Cluster-236.54629
	Cluster-236.28804	Cluster-236.83002	Cluster-236.60791		Cluster-236.26208	Cluster-236.67770	Cluster-236.54621
	Cluster-236.65235	Cluster-236.98594	Cluster-236.55956		Cluster-236.17657	Cluster-236.67771	Cluster-236.52662
	Cluster-236.31961	Cluster-236.59841	Cluster-236.86091		Cluster-236.74811	Cluster-236.67776	Cluster-236.41621
	Cluster-236.79373	Cluster-236.50945	Cluster-236.87503		Cluster-236.60854	Cluster-236.67774	Cluster-236.44395
	Cluster-236.62812	Cluster-236.47907	Cluster-236.87507		Cluster-236.70919	Cluster-236.67775	Cluster-236.44977
	Cluster-236.57638	Cluster-236.63430	Cluster-236.25108		Cluster-236.81753	Cluster-236.26662	Cluster-236.67119
	Cluster-236.60418	Cluster-236.71506	Cluster-236.60226		Cluster-236.34829	Cluster-236.26660	Cluster-236.61518
	Cluster-236.60413	Cluster-236.71505	Cluster-236.64213		Cluster-236.60463	Cluster-236.26668	Cluster-236.61519
	Cluster-236.58116	Cluster-236.71508	Cluster-236.26828		Cluster-236.73743	Cluster-236.56469	Cluster-236.86916
	Cluster-236.52651	Cluster-236.92310	Cluster-236.74668		Cluster-236.64750	Cluster-236.68492	Cluster-236.61966
	Cluster-236.36431	Cluster-236.81344	Cluster-236.41349		Cluster-236.54100	Cluster-236.68493	Cluster-236.70012
	Cluster-236.71713	Cluster-236.61819	Cluster-236.83436		Cluster-236.49315	Cluster-236.74832	Cluster-236.35599
	Cluster-236.71711	Cluster-236.60144	Cluster-236.58337		Cluster-236.85404	Cluster-236.64872	Cluster-236.42026
	Cluster-236.73711	Cluster-236.60146	Cluster-236.40434		Cluster-236.82460	Cluster-236.64873	Cluster-236.37998
	Cluster-236.73712	Cluster-236.60143	Cluster-236.42492		Cluster-236.70719	Cluster-236.64874	Cluster-236.45552
	Cluster-236.84339	Cluster-236.85895	Cluster-236.29306		Cluster-236.55569	Cluster-236.64875	Cluster-236.72735
	Cluster-236.84338	Cluster-236.83005	Cluster-236.63055		Cluster-236.78508	Cluster-236.64876	Cluster-236.59831
	Cluster-236.73719	Cluster-236.37470	Cluster-236.70514		Cluster-236.39372	Cluster-236.64877	Cluster-236.56386
	Cluster-236.37745	Cluster-236.37472	Cluster-236.65044		Cluster-236.74388	Cluster-236.76828	Cluster-236.47725
	Cluster-236.87029	Cluster-236.79412	Cluster-236.37058		Cluster-236.14779	Cluster-236.76825	Cluster-236.57477
	Cluster-236.59248	Cluster-236.59733	Cluster-236.43642		Cluster-236.60655	Cluster-236.61345	Cluster-236.68435
	Cluster-236.59246	Cluster-236.59734	Cluster-236.91961		Cluster-236.60656	Cluster-236.61341	Cluster-236.83816
	Cluster-236.59243	Cluster-236.30306	Cluster-236.72736		Cluster-236.61308	Cluster-236.61340	Cluster-236.72730
	Cluster-236.44107	Cluster-236.2332	Cluster-236.22779		Cluster-236.61306	Cluster-236.61349	Cluster-236.24100
	Cluster-236.41555	Cluster-236.74599	Cluster-236.10163		Cluster-236.27508	Cluster-236.44373	Cluster-236.47587
	Cluster-236.69705	Cluster-236.55990	Cluster-236.79496		Cluster-236.74710	Cluster-236.44378	Cluster-236.47584
	Cluster-236.40208	Cluster-236.48125	Cluster-236.23373		Cluster-236.59686	Cluster-236.61960	Cluster-236.37462
	Cluster-236.53475	Cluster-236.92488	Cluster-236.69132		Cluster-236.59681	Cluster-236.61962	Cluster-236.77514
	Cluster-236.63237	Cluster-236.92489	Cluster-236.46926		Cluster-236.41117	Cluster-236.20091	Cluster-236.77662
	Cluster-236.76944	Cluster-236.42956	Cluster-236.68262		Cluster-236.67820	Cluster-236.61969	Cluster-236.77665
	Cluster-236.67443	Cluster-236.69879	Cluster-236.18940		Cluster-236.41983	Cluster-236.61968	Cluster-236.77664
	Cluster-236.54790	Cluster-236.81509	Cluster-236.36204		Cluster-236.26128	Cluster-236.35547	Cluster-236.59702
	Cluster-236.54797	Cluster-236.66443	Cluster-236.72258		Cluster-236.70329	Cluster-236.70044	Cluster-236.51533
	Cluster-236.49340	Cluster-236.66444	Cluster-236.12648		Cluster-236.70320	Cluster-236.36019	Cluster-236.44486
	Cluster-236.49349	Cluster-236.65931	Cluster-236.73122		Cluster-236.60758	Cluster-236.83637	Cluster-236.49667
	Cluster-236.55223	Cluster-236.63190	Cluster-236.50138		Cluster-236.89791	Cluster-236.36010	Cluster-236.82188
	Cluster-236.48430	Cluster-236.63194	Cluster-236.51260		Cluster-236.69815	Cluster-236.36012	Cluster-236.87397
	Cluster-236.66315	Cluster-236.25145	Cluster-236.59456		Cluster-236.83351	Cluster-236.56534	Cluster-236.56269
	Cluster-236.52629	Cluster-236.61137	Cluster-236.54724		Cluster-236.71260	Cluster-236.61410	Cluster-236.56265
	Cluster-236.38362	Cluster-236.60260	Cluster-236.76998		Cluster-236.65708	Cluster-236.70976	Cluster-236.42968
	Cluster-236.38369	Cluster-236.57397	Cluster-236.76999		Cluster-236.50815	Cluster-236.70970	Cluster-236.52389
	Cluster-236.89502	Cluster-236.65169	Cluster-236.38518		Cluster-236.79767	Cluster-236.70971	Cluster-236.33539
	Cluster-236.47757	Cluster-236.39173	Cluster-236.48304		Cluster-236.57741	Cluster-236.74080	Cluster-236.66474
	Cluster-236.38586	Cluster-236.27732	Cluster-236.60997		Cluster-236.86601	Cluster-236.34628	Cluster-236.51428
	Cluster-236.60923	Cluster-236.80086	Cluster-236.67674		Cluster-236.79515	Cluster-236.34625	Cluster-236.18557
	Cluster-236.60920	Cluster-236.73816	Cluster-236.91070		Cluster-236.58529	Cluster-236.34621	Cluster-236.68093
	Cluster-236.82416	Cluster-236.57583	Cluster-236.66100		Cluster-236.59029	Cluster-236.34622	Cluster-236.25179
	Cluster-236.82413	Cluster-236.74629	Cluster-236.66107		Cluster-236.56584	Cluster-236.62085	Cluster-236.68095
	Cluster-236.49823	Cluster-236.71390	Cluster-236.66109		Cluster-236.33770	Cluster-236.62082	Cluster-236.24800
	Cluster-236.30918	Cluster-236.80126	Cluster-236.74379		Cluster-236.66529	Cluster-236.62080	Cluster-236.65112
	Cluster-236.30919	Cluster-236.71976	Cluster-236.60509		Cluster-236.66521	Cluster-236.33533	Cluster-236.65113
	Cluster-236.30916	Cluster-236.71974	Cluster-236.21475		Cluster-236.54397	Cluster-236.41938	Cluster-236.39147
	Cluster-236.30914	Cluster-236.71973	Cluster-236.94289		Cluster-236.59843	Cluster-236.41936	Cluster-236.39142
	Cluster-236.56026	Cluster-236.48680	Cluster-236.281		Cluster-236.68188	Cluster-236.34087	Cluster-236.65128
	Cluster-236.90848	Cluster-236.48682	Cluster-236.66020		Cluster-236.38186	Cluster-236.53234	Cluster-236.82189
	Cluster-236.47615	Cluster-236.73532	Cluster-236.66028		Cluster-236.69440	Cluster-236.53236	Cluster-236.48758
	Cluster-236.81332	Cluster-236.32427	Cluster-236.67993		Cluster-236.74103	Cluster-236.53237	Cluster-236.74636
	Cluster-236.57772	Cluster-236.57324	Cluster-236.52684		Cluster-236.71050	Cluster-236.53231	Cluster-236.49146
	Cluster-236.43421	Cluster-236.67218	Cluster-236.24048		Cluster-236.35069	Cluster-236.35975	Cluster-236.43799
	Cluster-236.45868	Cluster-236.50523	Cluster-236.85205		Cluster-236.35064	Cluster-236.29207	Cluster-236.45792
	Cluster-236.45285	Cluster-236.40810	Cluster-236.82505		Cluster-236.49058	Cluster-236.29200	Cluster-236.73549
	Cluster-236.45288	Cluster-236.41271	Cluster-236.38134		Cluster-236.49056	Cluster-236.58511	Cluster-236.32432
	Cluster-236.52009	Cluster-236.54319	Cluster-236.77385		Cluster-236.51188	Cluster-236.58512	Cluster-236.67261
	Cluster-236.78537	Cluster-236.54317	Cluster-236.77380		Cluster-236.42550	Cluster-236.58515	Cluster-236.65682
	Cluster-236.78530	Cluster-236.77029	Cluster-236.59642		Cluster-236.50440	Cluster-236.50768	Cluster-236.63686
	Cluster-236.65314	Cluster-236.55048	Cluster-236.43316		Cluster-236.36245	Cluster-236.50767	Cluster-236.79172
	Cluster-236.39341	Cluster-236.70558	Cluster-236.43312		Cluster-236.37112	Cluster-236.58519	Cluster-236.63021
	Cluster-236.64048	Cluster-236.17941	Cluster-236.43318		Cluster-236.62258	Cluster-236.50765	Cluster-236.54303
	Cluster-236.64047	Cluster-236.38108	Cluster-236.68598		Cluster-236.71153	Cluster-236.50763	Cluster-236.68115
	Cluster-236.45100	Cluster-236.7569	Cluster-236.36754		Cluster-236.51229	Cluster-236.70651	Cluster-236.30749
	Cluster-236.66680	Cluster-236.72938	Cluster-236.75820		Cluster-236.51227	Cluster-236.70657	Cluster-236.89132
	Cluster-236.69752	Cluster-236.72937	Cluster-236.74767		Cluster-236.59411	Cluster-236.78879	Cluster-236.77837
	Cluster-236.69751	Cluster-236.82235	Cluster-236.73874		Cluster-236.49571	Cluster-236.78874	Cluster-236.36350
	Cluster-236.67761	Cluster-236.34596	Cluster-236.58416		Cluster-236.48228	Cluster-236.43396	Cluster-236.63402
	Cluster-236.67765	Cluster-236.34597	Cluster-236.50640		Cluster-236.38552	Cluster-236.43394	Cluster-236.68574
	Cluster-236.29239	Cluster-236.57194	Cluster-236.61064		Cluster-236.64788	Cluster-236.43393	Cluster-236.72921
	Cluster-236.68480	Cluster-236.57197	Cluster-236.71801		Cluster-236.63908	Cluster-236.79331	Cluster-236.82223
	Cluster-236.29238	Cluster-236.41678	Cluster-236.22626		Cluster-236.35433	Cluster-236.57265	Cluster-236.34581
	Cluster-236.63678	Cluster-236.45601	Cluster-236.90037		Cluster-236.84008	Cluster-236.57269	Cluster-236.86410
	Cluster-236.64866	Cluster-236.52484	Cluster-236.91870		Cluster-236.87573	Cluster-236.28157	Cluster-236.52491
	Cluster-236.64869	Cluster-236.49552	Cluster-236.90693		Cluster-236.51921	Cluster-236.10830	Cluster-236.24458
	Cluster-236.61333	Cluster-236.24464	Cluster-236.65984		Cluster-236.55330	Cluster-236.54514	Cluster-236.23323
	Cluster-236.61334	Cluster-236.72778	Cluster-236.65983		Cluster-236.90220	Cluster-236.54515	Cluster-236.69169
	Cluster-236.60013	Cluster-236.15037	Cluster-236.65981		Cluster-236.70699	Cluster-236.54517	Cluster-236.62852
	Cluster-236.40812	Cluster-236.72774	Cluster-236.69385		Cluster-236.91622	Cluster-236.54511	Cluster-236.71758
	Cluster-236.60016	Cluster-236.64661	Cluster-236.62524		Cluster-236.68553	Cluster-236.54513	Cluster-236.32283
	Cluster-236.60017	Cluster-236.83897	Cluster-236.85524		Cluster-236.68551	Cluster-236.44037	Cluster-236.40244
	Cluster-236.35556	Cluster-236.76234	Cluster-236.61182		Cluster-236.76507	Cluster-236.55648	Cluster-236.24493
	Cluster-236.84140	Cluster-236.53936	Cluster-236.17834		Cluster-236.26789	Cluster-236.55647	Cluster-236.66351
	Cluster-236.75014	Cluster-236.77180	Cluster-236.38654		Cluster-236.97805	Cluster-236.55644	Cluster-236.97014
	Cluster-236.27533	Cluster-236.77182	Cluster-236.42049		Cluster-236.37447	Cluster-236.55641	Cluster-236.53887
	Cluster-236.83616	Cluster-236.69171	Cluster-236.83295		Cluster-236.80501	Cluster-236.55640	Cluster-236.53883
	Cluster-236.34630	Cluster-236.69178	Cluster-236.78015		Cluster-236.59766	Cluster-236.22141	Cluster-236.39411
	Cluster-236.34637	Cluster-236.67585	Cluster-236.73934		Cluster-236.83545	Cluster-236.72091	Cluster-236.60968
	Cluster-236.41921	Cluster-236.67584	Cluster-236.56738		Cluster-236.51520	Cluster-236.72093	Cluster-236.74020
	Cluster-236.35946	Cluster-236.18908	Cluster-236.56734		Cluster-236.91304	Cluster-236.72094	Cluster-236.46448
	Cluster-236.50752	Cluster-236.89827	Cluster-236.51039		Cluster-236.57025	Cluster-236.72097	Cluster-236.62955
	Cluster-236.78806	Cluster-236.77963	Cluster-236.48873		Cluster-236.40261	Cluster-236.48055	Cluster-236.42733
	Cluster-236.43380	Cluster-236.59212	Cluster-236.44487		Cluster-236.40260	Cluster-236.48056	Cluster-236.52042
	Cluster-236.28167	Cluster-236.64713	Cluster-236.24333		Cluster-236.42424	Cluster-236.48057	Cluster-236.28205
	Cluster-236.54500	Cluster-236.32813	Cluster-236.21838		Cluster-236.72615	Cluster-236.40606	Cluster-236.49889
	Cluster-236.49716	Cluster-236.79421	Cluster-236.69482		Cluster-236.68138	Cluster-236.62335	Cluster-236.55380
	Cluster-236.55674	Cluster-236.48419	Cluster-236.76309		Cluster-236.38155	Cluster-236.78469	Cluster-236.64823
	Cluster-236.22153	Cluster-236.66408	Cluster-236.36590		Cluster-236.35680	Cluster-236.73329	Cluster-236.64822
	Cluster-236.72069	Cluster-236.34413	Cluster-236.84256		Cluster-236.36339	Cluster-236.73322	Cluster-236.61958
	Cluster-236.48046	Cluster-236.40876	Cluster-236.84257		Cluster-236.72360	Cluster-236.73326	Cluster-236.39598
	Cluster-236.48049	Cluster-236.50171	Cluster-236.82824		Cluster-236.58858	Cluster-236.28931	Cluster-236.39596
	Cluster-236.40678	Cluster-236.63266	Cluster-236.93178		Cluster-236.58070	Cluster-236.38702	Cluster-236.76083
	Cluster-236.47544	Cluster-236.93168	Cluster-236.72322		Cluster-236.42325	Cluster-236.62336	Cluster-236.33506
	Cluster-236.39069	Cluster-236.55278	Cluster-236.72321		Cluster-236.51132	Cluster-236.79485	Cluster-236.70661
	Cluster-236.39061	Cluster-236.49392	Cluster-236.50212		Cluster-236.14350	Cluster-236.86702	Cluster-236.59630
	Cluster-236.46639	Cluster-236.52720	Cluster-236.14310		Cluster-236.46345	Cluster-236.86706	Cluster-236.40634
	Cluster-236.46635	Cluster-236.102187	Cluster-236.20660		Cluster-236.1902	Cluster-236.86707	Cluster-236.67093
	Cluster-236.86949	Cluster-236.39464	Cluster-236.23611		Cluster-236.61786	Cluster-236.86708	Cluster-236.30520
	Cluster-236.61521	Cluster-236.60954	Cluster-236.31944		Cluster-236.62874	Cluster-236.65286	Cluster-236.69697
	Cluster-236.18684	Cluster-236.60958	Cluster-236.57619		Cluster-236.62870	Cluster-236.65280	Cluster-236.61232
	Cluster-236.57754	Cluster-236.67636	Cluster-236.58134		Cluster-236.23284	Cluster-236.65281	Cluster-236.80511
	Cluster-236.36923	Cluster-236.67631	Cluster-236.41533		Cluster-236.37761	Cluster-236.65283	Cluster-236.82075
	Cluster-236.36089	Cluster-236.25882	Cluster-236.33135		Cluster-236.37763	Cluster-236.65288	Cluster-236.82076
	Cluster-236.30169	Cluster-236.25887	Cluster-236.68306		Cluster-236.73191	Cluster-236.44604	Cluster-236.95376
	Cluster-236.77814	Cluster-236.74339	Cluster-236.66336		Cluster-236.32845	Cluster-236.22122	Cluster-236.56444
	Cluster-236.78103	Cluster-236.76795	Cluster-236.89569		Cluster-236.88920	Cluster-236.39079	Cluster-236.56441
	Cluster-236.53387	Cluster-236.70796	Cluster-236.82478		Cluster-236.40227	Cluster-236.39076	Cluster-236.84845
	Cluster-236.60345	Cluster-236.70798	Cluster-236.37219		Cluster-236.30112	Cluster-236.46606	Cluster-236.40779
	Cluster-236.23165	Cluster-236.57726	Cluster-236.58683		Cluster-236.39437	Cluster-236.46601	Cluster-236.93537
	Cluster-236.86430	Cluster-236.60543	Cluster-236.57798		Cluster-236.76764	Cluster-236.22966	Cluster-236.50866
	Cluster-236.49696	Cluster-236.83960	Cluster-236.50079		Cluster-236.60575	Cluster-236.84307	Cluster-236.27142
	Cluster-236.22694	Cluster-236.21439	Cluster-236.51301		Cluster-236.85760	Cluster-236.78430	Cluster-236.66484
	Cluster-236.41060	Cluster-236.71464	Cluster-236.79635		Cluster-236.45848	Cluster-236.66712	Cluster-236.66489
	Cluster-236.72740	Cluster-236.71467	Cluster-236.44998		Cluster-236.88682	Cluster-236.66711	Cluster-236.68689
	Cluster-236.44115	Cluster-236.32130	Cluster-236.46591		Cluster-236.28888	Cluster-236.66710	Cluster-236.54413
	Cluster-236.62574	Cluster-236.56180	Cluster-236.68837		Cluster-236.61350	Cluster-236.66715	Cluster-236.78114
	Cluster-236.58574	Cluster-236.94249	Cluster-236.80806		Cluster-236.30494	Cluster-236.66719	Cluster-236.82040
	Cluster-236.65739	Cluster-236.42183	Cluster-236.27984		Cluster-236.75444	Cluster-236.33603	Cluster-236.79196
	Cluster-236.65736	Cluster-236.68066	Cluster-236.25585		Cluster-236.86551	Cluster-236.89171	Cluster-236.56768
	Cluster-236.50822	Cluster-236.54067	Cluster-236.44520		Cluster-236.86550	Cluster-236.33600	Cluster-236.88904
	Cluster-236.64287	Cluster-236.63549	Cluster-236.24670		Cluster-236.96927	Cluster-236.91221	Cluster-236.43185
	Cluster-236.37502	Cluster-236.63545	Cluster-236.18707		Cluster-236.28145	Cluster-236.33607	Cluster-236.72454
	Cluster-236.67393	Cluster-236.63547	Cluster-236.34616		Cluster-236.90140	Cluster-236.62157	Cluster-236.64327
	Cluster-236.67396	Cluster-236.63546	Cluster-236.34612		Cluster-236.84923	Cluster-236.25434	Cluster-236.56915
	Cluster-236.75964	Cluster-236.69729	Cluster-236.89586		Cluster-236.93616	Cluster-236.62716	Cluster-236.81684
	Cluster-236.69591	Cluster-236.69727	Cluster-236.56582		Cluster-236.60701	Cluster-236.25439	Cluster-236.68769
	Cluster-236.76435	Cluster-236.69725	Cluster-236.59697		Cluster-236.85117	Cluster-236.39821	Cluster-236.68767
	Cluster-236.76433	Cluster-236.67730	Cluster-236.64178		Cluster-236.31480	Cluster-236.39820	Cluster-236.86084
	Cluster-236.76431	Cluster-236.87809	Cluster-236.54521		Cluster-236.78128	Cluster-236.60714	Cluster-236.79249
	Cluster-236.70875	Cluster-236.68451	Cluster-236.41120		Cluster-236.53361	Cluster-236.60717	Cluster-236.60346
	Cluster-236.68646	Cluster-236.68454	Cluster-236.67813		Cluster-236.73807	Cluster-236.60718	Cluster-236.85554
	Cluster-236.81138	Cluster-236.66069	Cluster-236.73316		Cluster-236.56466	Cluster-236.24749	Cluster-236.58245
	Cluster-236.64361	Cluster-236.66067	Cluster-236.76965		Cluster-236.47854	Cluster-236.41030	Cluster-236.40505
	Cluster-236.55749	Cluster-236.25355	Cluster-236.47387		Cluster-236.44790	Cluster-236.41033	Cluster-236.80456
	Cluster-236.70290	Cluster-236.39585	Cluster-236.74549		Cluster-236.65754	Cluster-236.85106	Cluster-236.64692
	Cluster-236.100112	Cluster-236.89453	Cluster-236.66741		Cluster-236.82852	Cluster-236.85100	Cluster-236.91941
	Cluster-236.59620	Cluster-236.74353	Cluster-236.60745		Cluster-236.32201	Cluster-236.85102	Cluster-236.66227
	Cluster-236.80753	Cluster-236.38660	Cluster-236.36941		Cluster-236.85092	Cluster-236.85108	Cluster-236.44579
	Cluster-236.80752	Cluster-236.28118	Cluster-236.99754		Cluster-236.65823	Cluster-236.36933	Cluster-236.72841
	Cluster-236.80750	Cluster-236.59607	Cluster-236.75723		Cluster-236.55098	Cluster-236.74550	Cluster-236.56115
	Cluster-236.80755	Cluster-236.43351	Cluster-236.56287		Cluster-236.54942	Cluster-236.45405	Cluster-236.56113
	Cluster-236.83484	Cluster-236.42086	Cluster-236.56420		Cluster-236.102363	Cluster-236.45406	Cluster-236.35116
	Cluster-236.71986	Cluster-236.28542	Cluster-236.56427		Cluster-236.74936	Cluster-236.45401	Cluster-236.35113
	Cluster-236.71984	Cluster-236.48488	Cluster-236.81594		Cluster-236.27084	Cluster-236.75209	Cluster-236.56939
	Cluster-236.59057	Cluster-236.65125	Cluster-236.62210		Cluster-236.29354	Cluster-236.75201	Cluster-236.68369
	Cluster-236.59054	Cluster-236.48019	Cluster-236.44170		Cluster-236.68747	Cluster-236.75204	Cluster-236.67430
	Cluster-236.79720	Cluster-236.62921	Cluster-236.33191		Cluster-236.57143	Cluster-236.75207	Cluster-236.66381
	Cluster-236.78609	Cluster-236.92579	Cluster-236.19888		Cluster-236.34923	Cluster-236.83398	Cluster-236.37867
	Cluster-236.58902	Cluster-236.86746	Cluster-236.88249		Cluster-236.49009	Cluster-236.69859	Cluster-236.27263
	Cluster-236.58901	Cluster-236.81210	Cluster-236.63710		Cluster-236.71602	Cluster-236.69855	Cluster-236.34747
	Cluster-236.59894	Cluster-236.67085	Cluster-236.76415		Cluster-236.87175	Cluster-236.69854	Cluster-236.56097
	Cluster-236.59895	Cluster-236.64197	Cluster-236.70815		Cluster-236.59136	Cluster-236.69851	Cluster-236.77261
	Cluster-236.79957	Cluster-236.91486	Cluster-236.87603		Cluster-236.33000	Cluster-236.88427	Cluster-236.50009
	Cluster-236.79956	Cluster-236.57921	Cluster-236.74480		Cluster-236.70409	Cluster-236.32583	Cluster-236.40908
	Cluster-236.33785	Cluster-236.24704	Cluster-236.45928		Cluster-236.30600	Cluster-236.32587	Cluster-236.56874
	Cluster-236.47119	Cluster-236.24701	Cluster-236.52505		Cluster-236.63551	Cluster-236.42991	Cluster-236.55521
	Cluster-236.47114	Cluster-236.69759	Cluster-236.69475		Cluster-236.89237	Cluster-236.82045	Cluster-236.53965
	Cluster-236.47113	Cluster-236.61229	Cluster-236.74112		Cluster-236.89230	Cluster-236.53370	Cluster-236.18584
	Cluster-236.34257	Cluster-236.59699	Cluster-236.41217		Cluster-236.69733	Cluster-236.53373	Cluster-236.49834
	Cluster-236.53644	Cluster-236.36794	Cluster-236.36523		Cluster-236.95738	Cluster-236.53374	Cluster-236.96457
	Cluster-236.46240	Cluster-236.32549	Cluster-236.49047		Cluster-236.74052	Cluster-236.53376	Cluster-236.62616
	Cluster-236.50594	Cluster-236.32544	Cluster-236.12969		Cluster-236.50185	Cluster-236.56478	Cluster-236.60616
	Cluster-236.65805	Cluster-236.47861	Cluster-236.87139		Cluster-236.84566	Cluster-236.56474	Cluster-236.20019
	Cluster-236.65801	Cluster-236.47863	Cluster-236.52834		Cluster-236.55465	Cluster-236.56476	Cluster-236.20017
	Cluster-236.65808	Cluster-236.72715	Cluster-236.65582		Cluster-236.39254	Cluster-236.58495	Cluster-236.36094
	Cluster-236.51645	Cluster-236.48199	Cluster-236.63321		Cluster-236.63285	Cluster-236.58494	Cluster-236.76070
	Cluster-236.42230	Cluster-236.40762	Cluster-236.54206		Cluster-236.72298	Cluster-236.58497	Cluster-236.50909
	Cluster-236.42236	Cluster-236.47419	Cluster-236.70441		Cluster-236.76159	Cluster-236.58496	Cluster-236.57484
	Cluster-236.71699	Cluster-236.65785	Cluster-236.70449		Cluster-236.34184	Cluster-236.58493	Cluster-236.64986
	Cluster-236.52522	Cluster-236.64432	Cluster-236.89349		Cluster-236.53550	Cluster-236.58492	Cluster-236.41157
	Cluster-236.64360	Cluster-236.75123	Cluster-236.85211		Cluster-236.53553	Cluster-236.47821	Cluster-236.67865
	Cluster-236.64363	Cluster-236.66498	Cluster-236.43532		Cluster-236.49469	Cluster-236.57663	Cluster-236.38784
	Cluster-236.69418	Cluster-236.62368	Cluster-236.51237		Cluster-236.48337	Cluster-236.57661	Cluster-236.61857
	Cluster-236.57128	Cluster-236.54406	Cluster-236.51232		Cluster-236.53949	Cluster-236.16317	Cluster-236.67048
	Cluster-236.56350	Cluster-236.54404	Cluster-236.28730		Cluster-236.61541	Cluster-236.23178	Cluster-236.67040
	Cluster-236.41231	Cluster-236.54405	Cluster-236.54776		Cluster-236.77590	Cluster-236.49682	Cluster-236.67044
	Cluster-236.35050	Cluster-236.33928	Cluster-236.78202		Cluster-236.45507	Cluster-236.49680	Cluster-236.62130
	Cluster-236.35059	Cluster-236.69344	Cluster-236.63823		Cluster-236.33379	Cluster-236.49686	Cluster-236.76749
	Cluster-236.68870	Cluster-236.79088	Cluster-236.52206		Cluster-236.44008	Cluster-236.49688	Cluster-236.18058
	Cluster-236.47115	Cluster-236.55459	Cluster-236.91440		Cluster-236.44006	Cluster-236.49689	Cluster-236.62795
	Cluster-236.72575	Cluster-236.74414	Cluster-236.49916		Cluster-236.72984	Cluster-236.41054	Cluster-236.62791
	Cluster-236.72571	Cluster-236.75440	Cluster-236.73294		Cluster-236.56607	Cluster-236.28472	Cluster-236.34319
	Cluster-236.68871	Cluster-236.82786	Cluster-236.73290		Cluster-236.55970	Cluster-236.72751	Cluster-236.70363
	Cluster-236.72578	Cluster-236.82787	Cluster-236.53516		Cluster-236.55973	Cluster-236.72757	Cluster-236.42139
	Cluster-236.72579	Cluster-236.4898	Cluster-236.58630		Cluster-236.46136	Cluster-236.72754	Cluster-236.55958
	Cluster-236.36502	Cluster-236.34288	Cluster-236.44215		Cluster-236.82236	Cluster-236.72755	Cluster-236.55957
	Cluster-236.49027	Cluster-236.34285	Cluster-236.54637		Cluster-236.82233	Cluster-236.45458	Cluster-236.42916
	Cluster-236.58208	Cluster-236.60123	Cluster-236.13280		Cluster-236.61114	Cluster-236.45455	Cluster-236.63503
	Cluster-236.48771	Cluster-236.50348	Cluster-236.49420		Cluster-236.61117	Cluster-236.29982	Cluster-236.61649
	Cluster-236.45073	Cluster-236.84947	Cluster-236.94443		Cluster-236.69509	Cluster-236.102494	Cluster-236.61640
	Cluster-236.73629	Cluster-236.51697	Cluster-236.62057		Cluster-236.70889	Cluster-236.47458	Cluster-236.29744
	Cluster-236.64124	Cluster-236.15716	Cluster-236.74261		Cluster-236.70882	Cluster-236.47455	Cluster-236.22843
	Cluster-236.43894	Cluster-236.102316	Cluster-236.76684		Cluster-236.53272	Cluster-236.59200	Cluster-236.61888
	Cluster-236.47367	Cluster-236.65087	Cluster-236.70680		Cluster-236.88157	Cluster-236.79432	Cluster-236.102414
	Cluster-236.33064	Cluster-236.62482	Cluster-236.76434		Cluster-236.56575	Cluster-236.64290	Cluster-236.93212
	Cluster-236.52819	Cluster-236.23856	Cluster-236.66112		Cluster-236.94957	Cluster-236.64291	Cluster-236.73983
	Cluster-236.57919	Cluster-236.31083	Cluster-236.42012		Cluster-236.50500	Cluster-236.64293	Cluster-236.41347
	Cluster-236.47353	Cluster-236.49197	Cluster-236.86557		Cluster-236.40072	Cluster-236.64298	Cluster-236.42490
	Cluster-236.81266	Cluster-236.68648	Cluster-236.78499		Cluster-236.70572	Cluster-236.65749	Cluster-236.82745
	Cluster-236.64696	Cluster-236.68719	Cluster-236.42837		Cluster-236.31060	Cluster-236.65746	Cluster-236.82748
	Cluster-236.67531	Cluster-236.74180	Cluster-236.57469		Cluster-236.67654	Cluster-236.65741	Cluster-236.44439
	Cluster-236.67532	Cluster-236.54654	Cluster-236.57467		Cluster-236.36388	Cluster-236.65740	Cluster-236.86118
	Cluster-236.67533	Cluster-236.108217	Cluster-236.92992		Cluster-236.36381	Cluster-236.65742	Cluster-236.88004
	Cluster-236.67537	Cluster-236.60373	Cluster-236.60167		Cluster-236.36384	Cluster-236.50854	Cluster-236.55009
	Cluster-236.55131	Cluster-236.60374	Cluster-236.36727		Cluster-236.62534	Cluster-236.50856	Cluster-236.4850
	Cluster-236.70423	Cluster-236.63780	Cluster-236.56030		Cluster-236.50291	Cluster-236.50853	Cluster-236.65047
	Cluster-236.84979	Cluster-236.103331	Cluster-236.83551		Cluster-236.72052	Cluster-236.27117	Cluster-236.43740
	Cluster-236.89216	Cluster-236.40535	Cluster-236.49672		Cluster-236.64648	Cluster-236.63747	Cluster-236.39675
	Cluster-236.74892	Cluster-236.71634	Cluster-236.49676		Cluster-236.86770	Cluster-236.63746	Cluster-236.83183
	Cluster-236.72005	Cluster-236.72622	Cluster-236.48106		Cluster-236.24465	Cluster-236.63745	Cluster-236.38058
	Cluster-236.67855	Cluster-236.84219	Cluster-236.82607		Cluster-236.54273	Cluster-236.63744	Cluster-236.78308
	Cluster-236.69612	Cluster-236.37601	Cluster-236.99780		Cluster-236.77167	Cluster-236.63749	Cluster-236.81118
	Cluster-236.72807	Cluster-236.59101	Cluster-236.87388		Cluster-236.62880	Cluster-236.63748	Cluster-236.81119
	Cluster-236.56159	Cluster-236.59109	Cluster-236.70275		Cluster-236.60484	Cluster-236.85887	Cluster-236.81117
	Cluster-236.56152	Cluster-236.73094	Cluster-236.52215		Cluster-236.36227	Cluster-236.85880	Cluster-236.71011
	Cluster-236.35159	Cluster-236.73098	Cluster-236.20269		Cluster-236.82973	Cluster-236.71351	Cluster-236.51149
	Cluster-236.85234	Cluster-236.65330	Cluster-236.83104		Cluster-236.81320	Cluster-236.35137	Cluster-236.24421
	Cluster-236.43516	Cluster-236.53711	Cluster-236.39154		Cluster-236.32838	Cluster-236.35136	Cluster-236.53170
	Cluster-236.68566	Cluster-236.41426	Cluster-236.20486		Cluster-236.50153	Cluster-236.51549	Cluster-236.81161
	Cluster-236.68565	Cluster-236.43019	Cluster-236.45201		Cluster-236.26302	Cluster-236.76424	Cluster-236.64621
	Cluster-236.55443	Cluster-236.81451	Cluster-236.26884		Cluster-236.25653	Cluster-236.76425	Cluster-236.34803
	Cluster-236.48255	Cluster-236.25785	Cluster-236.82197		Cluster-236.54705	Cluster-236.76426	Cluster-236.27305
	Cluster-236.66973	Cluster-236.66231	Cluster-236.75115		Cluster-236.52703	Cluster-236.76429	Cluster-236.54250
	Cluster-236.63808	Cluster-236.50578	Cluster-236.84742		Cluster-236.81068	Cluster-236.70863	Cluster-236.48934
	Cluster-236.46489	Cluster-236.84394	Cluster-236.74607		Cluster-236.62960	Cluster-236.70869	Cluster-236.68268
	Cluster-236.66193	Cluster-236.12661	Cluster-236.16244		Cluster-236.41292	Cluster-236.68650	Cluster-236.53945
	Cluster-236.66197	Cluster-236.69074	Cluster-236.45786		Cluster-236.56896	Cluster-236.33962	Cluster-236.82956
	Cluster-236.68975	Cluster-236.56124	Cluster-236.29857		Cluster-236.37896	Cluster-236.33964	Cluster-236.33182
	Cluster-236.75459	Cluster-236.74024	Cluster-236.73550		Cluster-236.41463	Cluster-236.53339	Cluster-236.81091
	Cluster-236.60598	Cluster-236.35103	Cluster-236.88569		Cluster-236.29181	Cluster-236.85433	Cluster-236.50131
	Cluster-236.60591	Cluster-236.35101	Cluster-236.59033		Cluster-236.51983	Cluster-236.72410	Cluster-236.43563
	Cluster-236.60596	Cluster-236.75771	Cluster-236.32406		Cluster-236.51987	Cluster-236.69303	Cluster-236.46881
	Cluster-236.60595	Cluster-236.64899	Cluster-236.59086		Cluster-236.54007	Cluster-236.69302	Cluster-236.49536
	Cluster-236.31891	Cluster-236.59495	Cluster-236.44499		Cluster-236.61903	Cluster-236.69306	Cluster-236.52186
	Cluster-236.20794	Cluster-236.36454	Cluster-236.65694		Cluster-236.36073	Cluster-236.69309	Cluster-236.38510
	Cluster-236.32709	Cluster-236.84532	Cluster-236.64569		Cluster-236.74293	Cluster-4033.0	Cluster-236.60996
	Cluster-236.76178	Cluster-236.42618	Cluster-236.63032		Cluster-236.74292	Cluster-236.45970	Cluster-236.52531
	Cluster-236.34705	Cluster-236.32220	Cluster-236.63036		Cluster-236.34029	Cluster-236.70282	Cluster-236.46413
	Cluster-236.34701	Cluster-236.6890	Cluster-236.13739		Cluster-236.26764	Cluster-236.70280	Cluster-236.49947
	Cluster-236.53537	Cluster-236.33179	Cluster-236.54378		Cluster-236.44655	Cluster-236.70286	Cluster-236.60508
	Cluster-236.77222	Cluster-236.49240	Cluster-236.30776		Cluster-236.70385	Cluster-236.70284	Cluster-236.40317
	Cluster-236.77225	Cluster-236.12032	Cluster-236.58847		Cluster-236.21805	Cluster-236.30225	Cluster-236.40315
	Cluster-236.44496	Cluster-236.64702	Cluster-236.58842		Cluster-236.75268	Cluster-236.30229	Cluster-236.54026
	Cluster-236.79042	Cluster-236.49984	Cluster-236.78367		Cluster-236.41818	Cluster-236.31347	Cluster-236.55372
	Cluster-236.58619	Cluster-236.80570	Cluster-236.73022		Cluster-236.53316	Cluster-236.31575	Cluster-236.68413
	Cluster-236.43499	Cluster-236.49322	Cluster-236.82259		Cluster-236.57360	Cluster-236.31574	Cluster-236.48561
	Cluster-236.51395	Cluster-236.49328	Cluster-236.87750		Cluster-236.57806	Cluster-236.31571	Cluster-236.66023
	Cluster-236.26723	Cluster-236.55283	Cluster-236.4980		Cluster-236.90012	Cluster-236.95360	Cluster-236.60079
	Cluster-236.22918	Cluster-236.22503	Cluster-236.50253		Cluster-236.69369	Cluster-236.80745	Cluster-236.38492
	Cluster-236.54615	Cluster-236.37255	Cluster-236.51782		Cluster-236.62479	Cluster-236.59069	Cluster-236.38490
	Cluster-236.54611	Cluster-236.49835	Cluster-236.51125		Cluster-236.74471	Cluster-236.59068	Cluster-236.37324
	Cluster-236.52613	Cluster-236.76183	Cluster-236.51128		Cluster-236.30429	Cluster-236.59062	Cluster-236.62005
	Cluster-236.49407	Cluster-236.61645	Cluster-236.45779		Cluster-236.80931	Cluster-236.59061	Cluster-236.76650
	Cluster-236.41652	Cluster-236.62356	Cluster-236.44986		Cluster-236.56750	Cluster-236.43966	Cluster-236.76654
	Cluster-236.14130	Cluster-236.29330	Cluster-236.84911		Cluster-236.83611	Cluster-236.43960	Cluster-236.75029
	Cluster-236.96266	Cluster-236.50038	Cluster-236.74092		Cluster-236.88511	Cluster-236.43963	Cluster-236.102597
	Cluster-236.67901	Cluster-236.70723	Cluster-236.79348		Cluster-236.88512	Cluster-236.78639	Cluster-236.74994
	Cluster-236.67903	Cluster-236.40934	Cluster-236.34843		Cluster-236.81677	Cluster-236.78632	Cluster-236.65209
	Cluster-236.10093	Cluster-236.100282	Cluster-236.71765		Cluster-236.59425	Cluster-236.13961	Cluster-236.65201
	Cluster-236.94468	Cluster-236.63399	Cluster-236.72231		Cluster-236.63607	Cluster-236.58914	Cluster-236.42869
	Cluster-236.44969	Cluster-236.55518	Cluster-236.8848		Cluster-236.86696	Cluster-236.58917	Cluster-236.66793
	Cluster-236.44963	Cluster-236.53915	Cluster-236.40236		Cluster-236.73654	Cluster-236.58910	Cluster-236.69646
	Cluster-236.61994	Cluster-236.48302	Cluster-236.58745		Cluster-236.73655	Cluster-236.58912	Cluster-236.36753
	Cluster-236.65173	Cluster-236.63669	Cluster-236.58747		Cluster-236.23310	Cluster-236.58918	Cluster-236.75829
	Cluster-236.46522	Cluster-236.40157	Cluster-236.66363		Cluster-236.72301	Cluster-236.75004	Cluster-236.73877
	Cluster-236.46523	Cluster-236.63396	Cluster-236.66360		Cluster-236.72302	Cluster-236.79944	Cluster-236.50649
	Cluster-236.67128	Cluster-236.47680	Cluster-236.66369		Cluster-236.51737	Cluster-236.8699	Cluster-236.71808
	Cluster-236.88135	Cluster-236.39323	Cluster-236.66987		Cluster-236.58019	Cluster-236.34245	Cluster-236.40721
	Cluster-236.66650	Cluster-236.30093	Cluster-236.38353		Cluster-236.52411	Cluster-236.53658	Cluster-236.62457
	Cluster-236.74201	Cluster-236.30092	Cluster-236.39401		Cluster-236.38089	Cluster-236.53659	Cluster-236.55719
	Cluster-236.74858	Cluster-236.69915	Cluster-236.39400		Cluster-236.58165	Cluster-236.53655	Cluster-236.62520
	Cluster-236.75550	Cluster-236.69917	Cluster-236.60970		Cluster-236.28652	Cluster-236.53651	Cluster-236.68032
	Cluster-236.75555	Cluster-236.69911	Cluster-236.67618		Cluster-236.45320	Cluster-236.46254	Cluster-236.68037
	Cluster-236.61388	Cluster-236.49372	Cluster-236.54339		Cluster-236.14869	Cluster-236.46255	Cluster-236.38656
	Cluster-236.70002	Cluster-236.25546	Cluster-236.86859			Cluster-236.46257	Cluster-236.58500
	Cluster-236.70003	Cluster-236.62627	Cluster-236.59580			Cluster-236.43155	Cluster-236.75329
	Cluster-236.21329	Cluster-236.62620	Cluster-236.49861			Cluster-236.43152	Cluster-236.83298
	Cluster-236.42034	Cluster-236.76851	Cluster-236.94262			Cluster-236.50307	Cluster-236.78010
	Cluster-236.20059	Cluster-236.76854	Cluster-236.38253			Cluster-236.50306	Cluster-236.60285
	Cluster-236.45563	Cluster-236.60083	Cluster-236.61945			Cluster-236.65833	Cluster-236.82160
	Cluster-236.3372	Cluster-236.36082	Cluster-236.60019			Cluster-236.65831	Cluster-236.42281
	Cluster-236.75357	Cluster-236.37934	Cluster-236.83619			Cluster-236.65835	Cluster-236.82887
	Cluster-236.41718	Cluster-236.37936	Cluster-236.82562			Cluster-236.51651	Cluster-236.43882
	Cluster-236.41711	Cluster-236.45533	Cluster-236.82566			Cluster-236.29669	Cluster-236.76301
	Cluster-236.55810	Cluster-236.77895	Cluster-236.35914			Cluster-236.29664	Cluster-236.81606
	Cluster-236.55818	Cluster-236.84168	Cluster-236.70678			Cluster-236.51658	Cluster-236.59141
	Cluster-236.62783	Cluster-236.76068	Cluster-236.50705			Cluster-236.45356	Cluster-236.37642
	Cluster-236.56396	Cluster-236.76063	Cluster-236.50706			Cluster-236.42205	Cluster-236.97301
	Cluster-236.56398	Cluster-236.34653	Cluster-236.57282			Cluster-236.42204	Cluster-236.86258
	Cluster-236.56399	Cluster-236.34652	Cluster-236.57287			Cluster-236.42209	Cluster-236.52883
	Cluster-236.59840	Cluster-236.34654	Cluster-236.75057			Cluster-236.55087	Cluster-236.50227
	Cluster-236.50947	Cluster-236.34657	Cluster-236.86722			Cluster-236.55089	Cluster-236.58038
	Cluster-236.82349	Cluster-236.53243	Cluster-236.46662			Cluster-236.54979	Cluster-236.14317
	Cluster-236.27378	Cluster-236.50912	Cluster-236.39809			Cluster-236.54976	Cluster-236.66852
	Cluster-236.47901	Cluster-236.57491	Cluster-236.60734			Cluster-236.54974	Cluster-236.31123
	Cluster-236.47906	Cluster-236.56548	Cluster-236.76899			Cluster-236.54973	Cluster-236.46305
	Cluster-236.80576	Cluster-236.13517	Cluster-236.85128			Cluster-236.54971	Cluster-236.62833
	Cluster-236.83800	Cluster-236.41163	Cluster-236.36915			Cluster-236.28530	Cluster-236.57616
	Cluster-236.68527	Cluster-236.72002	Cluster-236.36912			Cluster-236.26559	Cluster-236.75734
	Cluster-236.59000	Cluster-236.72007	Cluster-236.31491			Cluster-236.24958	Cluster-236.34812
	Cluster-236.44025	Cluster-236.67850	Cluster-236.53358			Cluster-236.82604	Cluster-236.58139
	Cluster-236.61812	Cluster-236.80293	Cluster-236.78131			Cluster-236.52535	Cluster-236.56980
	Cluster-236.60148	Cluster-236.44070	Cluster-236.47843			Cluster-236.52536	Cluster-236.85877
	Cluster-236.60141	Cluster-236.44079	Cluster-236.80033			Cluster-236.82803	Cluster-236.85876
	Cluster-236.76542	Cluster-236.93416	Cluster-236.71675			Cluster-236.27637	Cluster-236.51899
	Cluster-236.92023	Cluster-236.44694	Cluster-236.32034			Cluster-236.64319	Cluster-236.54116
	Cluster-236.62177	Cluster-236.47527	Cluster-236.96064			Cluster-236.64318	Cluster-236.49362
	Cluster-236.61489	Cluster-236.94358	Cluster-236.44788			Cluster-236.64314	Cluster-236.67464
	Cluster-236.61486	Cluster-236.46953	Cluster-236.47479			Cluster-236.64317	Cluster-236.24158
	Cluster-236.70909	Cluster-236.67034	Cluster-236.23939			Cluster-236.64313	Cluster-236.88495
	Cluster-236.34352	Cluster-236.62124	Cluster-236.65765			Cluster-236.74923	Cluster-236.30150
	Cluster-236.70900	Cluster-236.70954	Cluster-236.72324			Cluster-236.74927	Cluster-236.44206
	Cluster-236.70903	Cluster-236.62780	Cluster-236.60304			Cluster-236.74926	Cluster-236.76727
	Cluster-236.70905	Cluster-236.61473	Cluster-236.33940			Cluster-236.44405	Cluster-236.76209
	Cluster-236.79415	Cluster-236.61472	Cluster-236.74436			Cluster-236.26944	Cluster-236.43403
	Cluster-236.59732	Cluster-236.60788	Cluster-236.75383			Cluster-236.80993	Cluster-236.56823
	Cluster-236.59737	Cluster-236.21235	Cluster-236.53672			Cluster-236.46476	Cluster-236.48347
	Cluster-236.51525	Cluster-236.60819	Cluster-236.46232			Cluster-236.69406	Cluster-236.52020
	Cluster-236.64116	Cluster-236.45478	Cluster-236.46233			Cluster-236.69400	Cluster-236.29138
	Cluster-236.42173	Cluster-236.45474	Cluster-236.46231			Cluster-236.69401	Cluster-236.39367
	Cluster-236.74591	Cluster-236.75291	Cluster-236.50320			Cluster-236.59417	Cluster-236.77155
	Cluster-236.55992	Cluster-236.55941	Cluster-236.71364			Cluster-236.76382	Cluster-236.46334
	Cluster-236.78739	Cluster-236.55949	Cluster-236.84462			Cluster-236.85365	Cluster-236.64841
	Cluster-236.69873	Cluster-236.83323	Cluster-236.64332			Cluster-236.28704	Cluster-236.64845
	Cluster-236.56218	Cluster-236.42905	Cluster-236.43892			Cluster-236.82642	Cluster-236.61310
	Cluster-236.56215	Cluster-236.76928	Cluster-236.61080			Cluster-236.86382	Cluster-236.92332
	Cluster-236.66440	Cluster-236.57514	Cluster-236.62786			Cluster-236.86383	Cluster-236.39730
	Cluster-236.61770	Cluster-236.11633	Cluster-236.47915			Cluster-236.85810	Cluster-236.84639
	Cluster-236.63191	Cluster-236.46108	Cluster-236.36579			Cluster-236.68751	Cluster-236.75798
	Cluster-236.63195	Cluster-236.65943	Cluster-236.57991			Cluster-236.68757	Cluster-236.77376
	Cluster-236.39952	Cluster-236.65945	Cluster-236.53196			Cluster-236.68756	Cluster-236.29235
	Cluster-236.15690	Cluster-236.65944	Cluster-236.22126			Cluster-236.79181	Cluster-236.60498
	Cluster-236.15691	Cluster-236.29750	Cluster-236.34548			Cluster-236.57155	Cluster-236.67816
	Cluster-236.18526	Cluster-236.60352	Cluster-236.51775			Cluster-236.57156	Cluster-236.40653
	Cluster-236.25146	Cluster-236.28402	Cluster-236.43071			Cluster-236.61060	Cluster-236.38750
	Cluster-236.60263	Cluster-236.76924	Cluster-236.54852			Cluster-236.61062	Cluster-236.90102
	Cluster-236.36662	Cluster-236.24867	Cluster-236.66218			Cluster-236.61063	Cluster-236.80527
	Cluster-236.65163	Cluster-236.60231	Cluster-236.56103			Cluster-236.79296	Cluster-236.61439
	Cluster-236.56183	Cluster-236.36611	Cluster-236.56109			Cluster-236.57158	Cluster-236.25467
	Cluster-236.77682	Cluster-236.63450	Cluster-236.61769			Cluster-236.75670	Cluster-236.60740
	Cluster-236.57587	Cluster-236.80985	Cluster-236.42635			Cluster-236.75671	Cluster-236.56289
	Cluster-236.57581	Cluster-236.52937	Cluster-236.56920			Cluster-236.75672	Cluster-236.79872
	Cluster-236.83095	Cluster-236.75909	Cluster-236.56925			Cluster-236.75675	Cluster-236.87999
	Cluster-236.69521	Cluster-236.75906	Cluster-236.58190			Cluster-236.75676	Cluster-236.46148
	Cluster-236.69526	Cluster-236.69579	Cluster-236.93859			Cluster-236.75677	Cluster-236.96036
	Cluster-236.73943	Cluster-236.69573	Cluster-236.63851			Cluster-236.34913	Cluster-236.28449
	Cluster-236.71789	Cluster-236.45590	Cluster-236.40283			Cluster-236.34919	Cluster-236.47487
	Cluster-236.71399	Cluster-236.96223	Cluster-236.40286			Cluster-236.60337	Cluster-236.65714
	Cluster-236.104996	Cluster-236.68625	Cluster-236.83363			Cluster-236.60335	Cluster-236.63714
	Cluster-236.81830	Cluster-236.73615	Cluster-236.36101			Cluster-236.60331	Cluster-236.76418
	Cluster-236.42450	Cluster-236.49121	Cluster-236.27275			Cluster-236.60330	Cluster-236.76416
	Cluster-236.65870	Cluster-236.49124	Cluster-236.18609			Cluster-236.85523	Cluster-236.33994
	Cluster-236.22711	Cluster-236.48659	Cluster-236.50011			Cluster-236.85521	Cluster-236.93634
	Cluster-236.22717	Cluster-236.48656	Cluster-236.12527			Cluster-236.72542	Cluster-236.30215
	Cluster-236.48688	Cluster-236.71925	Cluster-236.41667			Cluster-236.72540	Cluster-236.80779
	Cluster-236.29873	Cluster-236.71926	Cluster-236.88080			Cluster-236.72546	Cluster-236.82731
	Cluster-236.92720	Cluster-236.71922	Cluster-236.53978			Cluster-236.72544	Cluster-236.58927
	Cluster-236.44472	Cluster-236.71923	Cluster-236.69935			Cluster-236.36513	Cluster-236.58926
	Cluster-236.99836	Cluster-236.80739	Cluster-236.27927			Cluster-236.36515	Cluster-236.58920
	Cluster-236.53071	Cluster-236.82771	Cluster-236.25568			Cluster-236.46167	Cluster-236.45198
	Cluster-236.85242	Cluster-236.58961	Cluster-236.70051			Cluster-236.49017	Cluster-236.57867
	Cluster-236.85240	Cluster-236.61441	Cluster-236.33827			Cluster-236.58274	Cluster-236.43162
	Cluster-236.57325	Cluster-236.59889	Cluster-236.79171			Cluster-236.58277	Cluster-236.54907
	Cluster-236.67214	Cluster-236.87859	Cluster-236.56525			Cluster-236.58271	Cluster-236.74971
	Cluster-236.67210	Cluster-236.52930	Cluster-236.84810			Cluster-236.46161	Cluster-236.74976
	Cluster-236.50524	Cluster-236.52933	Cluster-236.12489			Cluster-236.48766	Cluster-236.72988
	Cluster-236.58163	Cluster-236.59387	Cluster-236.83856			Cluster-236.42597	Cluster-236.51839
	Cluster-236.87950	Cluster-236.66514	Cluster-236.44014			Cluster-236.80465	Cluster-236.48799
	Cluster-236.51869	Cluster-236.51627	Cluster-236.70915			Cluster-236.80467	Cluster-236.65587
	Cluster-236.63012	Cluster-236.57736	Cluster-236.85511			Cluster-236.12913	Cluster-236.65584
	Cluster-236.63011	Cluster-236.63047	Cluster-236.34302			Cluster-236.45069	Cluster-236.46404
	Cluster-236.63010	Cluster-236.55017	Cluster-236.45498			Cluster-236.45066	Cluster-236.54208
	Cluster-236.45371	Cluster-236.55013	Cluster-236.80652			Cluster-236.45065	Cluster-236.54168
	Cluster-236.38961	Cluster-236.55010	Cluster-236.47257			Cluster-236.45061	Cluster-236.44513
	Cluster-236.54310	Cluster-236.42500	Cluster-236.30313			Cluster-236.44883	Cluster-236.39761
	Cluster-236.73784	Cluster-236.70521	Cluster-236.86559			Cluster-236.73632	Cluster-236.83058
	Cluster-236.77025	Cluster-236.52542	Cluster-236.65962			Cluster-236.73630	Cluster-236.59092
	Cluster-236.73781	Cluster-236.52544	Cluster-236.17890			Cluster-236.73636	Cluster-236.62262
	Cluster-236.55047	Cluster-236.65077	Cluster-236.57682			Cluster-236.73637	Cluster-236.62261
	Cluster-236.70553	Cluster-236.65075	Cluster-236.27761			Cluster-236.73634	Cluster-236.62269
	Cluster-236.70550	Cluster-236.39605	Cluster-236.37583			Cluster-236.57973	Cluster-236.59423
	Cluster-236.70555	Cluster-236.31056	Cluster-236.88993			Cluster-236.57972	Cluster-236.56950
	Cluster-236.68108	Cluster-236.58355	Cluster-236.73992			Cluster-236.57970	Cluster-236.53863
	Cluster-236.68106	Cluster-236.50272	Cluster-236.35237			Cluster-236.57977	Cluster-236.78209
	Cluster-236.38107	Cluster-236.78312	Cluster-236.81801			Cluster-236.57975	Cluster-236.66951
	Cluster-236.38100	Cluster-236.22174	Cluster-236.71908			Cluster-236.57974	Cluster-236.66172
	Cluster-236.42024	Cluster-236.74156	Cluster-236.49108			Cluster-236.57979	Cluster-236.91348
	Cluster-236.58860	Cluster-236.61012	Cluster-236.45139			Cluster-236.57978	Cluster-236.68914
	Cluster-236.58863	Cluster-236.71063	Cluster-236.29802			Cluster-236.58896	Cluster-236.65483
	Cluster-236.78346	Cluster-236.71069	Cluster-236.43992			Cluster-236.88809	Cluster-236.44805
	Cluster-236.82230	Cluster-236.40140	Cluster-236.67228			Cluster-236.87780	Cluster-236.67491
	Cluster-236.60928	Cluster-236.71686	Cluster-236.67220			Cluster-236.33074	Cluster-236.37809
	Cluster-236.62516	Cluster-236.53160	Cluster-236.69281			Cluster-236.33076	Cluster-236.45269
	Cluster-236.52130	Cluster-236.54246	Cluster-236.69289			Cluster-236.33077	Cluster-236.27206
	Cluster-236.80865	Cluster-236.69105	Cluster-236.49615			Cluster-236.52808	Cluster-236.87540
	Cluster-236.80866	Cluster-236.48923	Cluster-236.55072			Cluster-236.52800	Cluster-236.40349
	Cluster-236.51109	Cluster-236.77139	Cluster-236.68151			Cluster-236.52801	Cluster-236.53511
	Cluster-236.72587	Cluster-236.66282	Cluster-236.70507			Cluster-236.52802	Cluster-236.79065
	Cluster-236.45603	Cluster-236.55692	Cluster-236.30709			Cluster-236.52805	Cluster-236.29347
	Cluster-236.52482	Cluster-236.77918	Cluster-236.39668			Cluster-236.52806	Cluster-236.54638
	Cluster-236.88263	Cluster-236.46619	Cluster-236.37043			Cluster-236.52807	Cluster-236.49426
	Cluster-236.72770	Cluster-236.29564	Cluster-236.42388			Cluster-236.63279	Cluster-236.49424
	Cluster-236.72772	Cluster-236.90736	Cluster-236.71004			Cluster-236.16700	Cluster-236.67960
	Cluster-236.65531	Cluster-236.73118	Cluster-236.43659			Cluster-236.86035	Cluster-236.24095
	Cluster-236.64669	Cluster-236.73117	Cluster-236.42525			Cluster-236.50408	Cluster-236.44942
	Cluster-236.64668	Cluster-236.87661	Cluster-236.87199			Cluster-236.50409	Cluster-236.31725
	Cluster-236.27348	Cluster-236.57847	Cluster-236.88218			Cluster-236.50406	Cluster-236.46544
	Cluster-236.46395	Cluster-236.57845	Cluster-236.79453			Cluster-236.50405	Cluster-236.90212
	Cluster-236.23185	Cluster-236.58735	Cluster-236.4346			Cluster-236.50402	Cluster-236.67103
	Cluster-236.68806	Cluster-236.58731	Cluster-236.84325			Cluster-236.50401	Cluster-236.74262
	Cluster-236.77184	Cluster-236.50107	Cluster-236.82896			Cluster-236.65469	Cluster-236.70686
	Cluster-236.53934	Cluster-236.43576	Cluster-236.38890			Cluster-236.38803	Cluster-236.70682
	Cluster-236.67589	Cluster-236.71188	Cluster-236.77150			Cluster-236.51753	Cluster-236.61184
	Cluster-236.67588	Cluster-236.51273	Cluster-236.69127			Cluster-236.51754	Cluster-236.60938
	Cluster-236.62573	Cluster-236.51270	Cluster-236.69126			Cluster-236.51758	Cluster-236.70023
	Cluster-236.15626	Cluster-236.51271	Cluster-236.95393			Cluster-236.63315	Cluster-236.42010
	Cluster-236.35773	Cluster-236.59464	Cluster-236.14813			Cluster-236.63311	Cluster-236.32068
	Cluster-236.82914	Cluster-236.54732	Cluster-236.77937			Cluster-236.81565	Cluster-236.42836
	Cluster-236.77969	Cluster-236.54738	Cluster-236.82969			Cluster-236.25925	Cluster-236.12272
	Cluster-236.79428	Cluster-236.53821	Cluster-236.32824			Cluster-236.25922	Cluster-236.28307
	Cluster-236.59219	Cluster-236.66912	Cluster-236.81604			Cluster-236.67545	Cluster-236.64106
	Cluster-236.59211	Cluster-236.61858	Cluster-236.95677			Cluster-236.67541	Cluster-236.57466
	Cluster-236.72219	Cluster-236.49950	Cluster-236.80950			Cluster-236.67540	Cluster-236.57463
	Cluster-236.72212	Cluster-236.49954	Cluster-236.50125			Cluster-236.67543	Cluster-236.47920
	Cluster-236.87761	Cluster-236.66134	Cluster-236.46872			Cluster-236.67549	Cluster-236.46033
	Cluster-236.79425	Cluster-236.66132	Cluster-236.52717			Cluster-236.67548	Cluster-236.36725
	Cluster-236.64715	Cluster-236.58307	Cluster-236.39457			Cluster-236.48223	Cluster-236.36724
	Cluster-236.69201	Cluster-236.18852	Cluster-236.55794			Cluster-236.55125	Cluster-236.62150
	Cluster-236.44785	Cluster-236.70141	Cluster-236.66114			Cluster-236.55122	Cluster-236.62155
	Cluster-236.93600	Cluster-236.83936	Cluster-236.66116			Cluster-236.70419	Cluster-236.56039
	Cluster-236.89201	Cluster-236.71434	Cluster-236.76983			Cluster-236.70418	Cluster-236.42193
	Cluster-236.53401	Cluster-236.45220	Cluster-236.42770			Cluster-236.47223	Cluster-236.42195
	Cluster-236.53409	Cluster-236.33237	Cluster-236.45200			Cluster-236.70412	Cluster-236.81959
	Cluster-236.23933	Cluster-236.40301	Cluster-236.92026			Cluster-236.47220	Cluster-236.71859
	Cluster-236.50178	Cluster-236.44090	Cluster-236.52220			Cluster-236.52471	Cluster-236.80605
	Cluster-236.50179	Cluster-236.68856	Cluster-236.54039			Cluster-236.52474	Cluster-236.79883
	Cluster-236.51809	Cluster-236.79028	Cluster-236.49225			Cluster-236.39739	Cluster-236.44756
	Cluster-236.58769	Cluster-236.58678	Cluster-236.49228			Cluster-236.39736	Cluster-236.56274
	Cluster-236.55276	Cluster-236.55365	Cluster-236.68408			Cluster-236.39732	Cluster-236.10552
	Cluster-236.26326	Cluster-236.55367	Cluster-236.67983			Cluster-236.92430	Cluster-236.71453
	Cluster-236.26325	Cluster-236.44544	Cluster-236.38209			Cluster-236.81012	Cluster-236.66460
	Cluster-236.91319	Cluster-236.64882	Cluster-236.65175			Cluster-236.74884	Cluster-236.87533
	Cluster-236.98112	Cluster-236.92952	Cluster-236.36063			Cluster-236.74885	Cluster-236.63174
	Cluster-236.66346	Cluster-236.38224	Cluster-236.62990			Cluster-236.74882	Cluster-236.63171
	Cluster-236.55491	Cluster-236.38225	Cluster-236.59673			Cluster-236.36285	Cluster-236.67317
	Cluster-236.48449	Cluster-236.24058	Cluster-236.51401			Cluster-236.64738	Cluster-236.82195
	Cluster-236.52724	Cluster-236.39571	Cluster-236.49797			Cluster-236.37153	Cluster-236.78047
	Cluster-236.77942	Cluster-236.89402	Cluster-236.98510			Cluster-236.72836	Cluster-236.74600
	Cluster-236.53896	Cluster-236.67141	Cluster-236.55899			Cluster-236.72833	Cluster-236.43787
	Cluster-236.58909	Cluster-236.59658	Cluster-236.52328			Cluster-236.57917	Cluster-236.58607
	Cluster-236.39463	Cluster-236.59656	Cluster-236.56311			Cluster-236.68365	Cluster-236.92741
	Cluster-236.47729	Cluster-236.59652	Cluster-236.56315			Cluster-236.68360	Cluster-236.19927
	Cluster-236.69008	Cluster-236.66286	Cluster-236.84780			Cluster-236.68363	Cluster-236.67274
	Cluster-236.60950	Cluster-236.60800	Cluster-236.81224			Cluster-236.86548	Cluster-236.50842
	Cluster-236.69001	Cluster-236.2258	Cluster-236.70390			Cluster-236.56168	Cluster-236.89963
	Cluster-236.46452	Cluster-236.30687	Cluster-236.75274			Cluster-236.56166	Cluster-236.47116
	Cluster-236.46451	Cluster-236.56371	Cluster-236.31244			Cluster-236.56162	Cluster-236.89343
	Cluster-236.46456	Cluster-236.42871	Cluster-236.31243			Cluster-236.56160	Cluster-236.36344
	Cluster-236.37289	Cluster-236.42875	Cluster-236.32538			Cluster-236.57699	Cluster-236.36340
	Cluster-236.37282	Cluster-236.28343	Cluster-236.73862			Cluster-236.57694	Cluster-236.72374
	Cluster-236.37285	Cluster-236.57420	Cluster-236.73861			Cluster-236.57692	Cluster-236.95551
	Cluster-236.67635	Cluster-236.61444	Cluster-236.58462			Cluster-236.57690	Cluster-236.43088
	Cluster-236.25884	Cluster-236.47960	Cluster-236.70983			Cluster-236.57691	Cluster-236.53781
	Cluster-236.74330	Cluster-236.66784	Cluster-236.56481			Cluster-236.74062	Cluster-236.58065
	Cluster-236.76799	Cluster-236.66782	Cluster-236.56486			Cluster-236.74066	Cluster-236.65558
	Cluster-236.70792	Cluster-236.63492	Cluster-236.71296			Cluster-236.74067	Cluster-236.29102
	Cluster-236.70793	Cluster-236.69635	Cluster-236.80045			Cluster-236.74065	Cluster-236.46376
	Cluster-236.62948	Cluster-236.69636	Cluster-236.83539			Cluster-236.74068	Cluster-236.46375
	Cluster-236.77443	Cluster-236.68580	Cluster-236.22618			Cluster-236.16425	Cluster-236.74093
	Cluster-236.57724	Cluster-236.85334	Cluster-236.22619			Cluster-236.61741	Cluster-236.62842
	Cluster-236.19156	Cluster-236.15534	Cluster-236.23981			Cluster-236.61740	Cluster-236.62849
	Cluster-236.19155	Cluster-236.28533	Cluster-236.61661			Cluster-236.61745	Cluster-236.71761
	Cluster-236.60548	Cluster-236.64920	Cluster-236.64469			Cluster-236.61747	Cluster-236.58743
	Cluster-236.60549	Cluster-236.89147	Cluster-236.64468			Cluster-236.61746	Cluster-236.60978
	Cluster-236.60546	Cluster-236.60128	Cluster-236.76171			Cluster-236.61749	Cluster-236.60975
	Cluster-236.32132	Cluster-236.36767	Cluster-236.70218			Cluster-236.61748	Cluster-236.77426
	Cluster-236.84809	Cluster-236.36763	Cluster-236.85030			Cluster-236.71117	Cluster-236.59588
	Cluster-236.41400	Cluster-236.75831	Cluster-236.58987			Cluster-236.71111	Cluster-236.33288
	Cluster-236.55722	Cluster-236.76565	Cluster-236.82172			Cluster-236.71110	Cluster-236.16992
	Cluster-236.64017	Cluster-236.58400	Cluster-236.50372			Cluster-236.85225	Cluster-236.54043
	Cluster-236.64015	Cluster-236.50634	Cluster-236.48861			Cluster-236.85223	Cluster-236.19407
	Cluster-236.64019	Cluster-236.43280	Cluster-236.72668			Cluster-236.28745	Cluster-236.36032
	Cluster-236.63541	Cluster-236.56106	Cluster-236.45762			Cluster-236.84577	Cluster-236.32641
	Cluster-236.63543	Cluster-236.49630	Cluster-236.92783			Cluster-236.84578	Cluster-236.76632
	Cluster-236.49215	Cluster-236.41512	Cluster-236.23827			Cluster-236.42653	Cluster-236.78852
	Cluster-236.68459	Cluster-236.78793	Cluster-236.65671			Cluster-236.45922	Cluster-236.78858
	Cluster-236.64832	Cluster-236.73418	Cluster-236.33794			Cluster-236.45921	Cluster-236.70679
	Cluster-236.64833	Cluster-236.46716	Cluster-236.76372			Cluster-236.45920	Cluster-236.50704
	Cluster-236.64839	Cluster-236.67374	Cluster-236.68727			Cluster-236.56906	Cluster-236.50703
	Cluster-236.66063	Cluster-236.84551	Cluster-236.69236			Cluster-236.56902	Cluster-236.48033
	Cluster-236.66065	Cluster-236.66420	Cluster-236.79209			Cluster-236.87087	Cluster-236.81022
	Cluster-236.66064	Cluster-236.66427	Cluster-236.15565			Cluster-236.53856	Cluster-236.44627
	Cluster-236.30068	Cluster-236.81707	Cluster-236.19799			Cluster-236.53857	Cluster-236.65263
	Cluster-236.44335	Cluster-236.81074	Cluster-236.60384			Cluster-236.53850	Cluster-236.70077
	Cluster-236.30067	Cluster-236.73704	Cluster-236.74787			Cluster-236.53852	Cluster-236.27855
	Cluster-236.24001	Cluster-236.54470	Cluster-236.59152			Cluster-236.48261	Cluster-236.27854
	Cluster-236.60031	Cluster-236.65995	Cluster-236.72310			Cluster-236.48266	Cluster-236.77692
	Cluster-236.82316	Cluster-236.65996	Cluster-236.72311			Cluster-236.78259	Cluster-236.60739
	Cluster-236.21985	Cluster-236.69392	Cluster-236.49408			Cluster-236.78258	Cluster-236.60730
	Cluster-236.82439	Cluster-236.62427	Cluster-236.42370			Cluster-236.52100	Cluster-236.24761
	Cluster-236.58635	Cluster-236.62428	Cluster-236.52403			Cluster-236.52105	Cluster-236.35247
	Cluster-236.76614	Cluster-236.77763	Cluster-236.14309			Cluster-236.52104	Cluster-236.36917
	Cluster-236.33578	Cluster-236.74442	Cluster-236.31136			Cluster-236.66968	Cluster-236.31492
	Cluster-236.81327	Cluster-236.30470	Cluster-236.31950			Cluster-236.66966	Cluster-236.74577
	Cluster-236.81326	Cluster-236.89065	Cluster-236.57605			Cluster-236.65439	Cluster-236.89159
	Cluster-236.103817	Cluster-236.75284	Cluster-236.75749			Cluster-236.65437	Cluster-236.89156
	Cluster-236.58550	Cluster-236.1504	Cluster-236.59291			Cluster-236.65435	Cluster-236.69876
	Cluster-236.50721	Cluster-236.78006	Cluster-236.52178			Cluster-236.65434	Cluster-236.41854
	Cluster-236.50725	Cluster-236.56706	Cluster-236.64756			Cluster-236.65432	Cluster-236.59985
	Cluster-236.77710	Cluster-236.57076	Cluster-236.47171			Cluster-236.44890	Cluster-236.73819
	Cluster-236.59603	Cluster-236.36851	Cluster-236.89552			Cluster-236.44892	Cluster-236.47848
	Cluster-236.51451	Cluster-236.51044	Cluster-236.83730			Cluster-236.44895	Cluster-236.71678
	Cluster-236.43358	Cluster-236.51043	Cluster-236.82467			Cluster-236.44899	Cluster-236.41038
	Cluster-236.79703	Cluster-236.104934	Cluster-236.56050			Cluster-236.97643	Cluster-236.46780
	Cluster-236.42080	Cluster-236.72642	Cluster-236.61677			Cluster-236.46494	Cluster-236.65764
	Cluster-236.41194	Cluster-236.72645	Cluster-236.51312			Cluster-236.39247	Cluster-236.27137
	Cluster-236.41199	Cluster-236.29896	Cluster-236.56836			Cluster-236.39241	Cluster-236.69324
	Cluster-236.75407	Cluster-236.107625	Cluster-236.35035			Cluster-236.69020	Cluster-236.79575
	Cluster-236.65127	Cluster-236.87264	Cluster-236.48359			Cluster-236.49330	Cluster-236.31514
	Cluster-236.58034	Cluster-236.12780	Cluster-236.41481			Cluster-236.52288	Cluster-236.75380
	Cluster-236.55604	Cluster-236.29425	Cluster-236.31797			Cluster-236.83526	Cluster-236.43944
	Cluster-236.48012	Cluster-236.64381	Cluster-236.60651			Cluster-236.52289	Cluster-236.83279
	Cluster-236.44649	Cluster-236.65655	Cluster-236.35501			Cluster-236.63292	Cluster-236.79963
	Cluster-236.44648	Cluster-236.65658	Cluster-236.84137			Cluster-236.63295	Cluster-236.79969
	Cluster-236.46643	Cluster-236.64523	Cluster-236.83674			Cluster-236.63294	Cluster-236.84924
	Cluster-236.39036	Cluster-236.40800	Cluster-236.89587			Cluster-236.63297	Cluster-236.71367
	Cluster-236.67087	Cluster-236.76317	Cluster-236.27509			Cluster-236.63298	Cluster-236.25001
	Cluster-236.67081	Cluster-236.76310	Cluster-236.77348			Cluster-236.19607	Cluster-236.38076
	Cluster-236.91266	Cluster-236.73798	Cluster-236.16094			Cluster-236.66183	Cluster-236.23873
	Cluster-236.69682	Cluster-236.69217	Cluster-236.83883			Cluster-236.66185	Cluster-236.32330
	Cluster-236.69683	Cluster-236.55471	Cluster-236.72056			Cluster-236.54191	Cluster-236.69421
	Cluster-236.69689	Cluster-236.71186	Cluster-236.40644			Cluster-236.54192	Cluster-236.68772
	Cluster-236.91481	Cluster-236.71180	Cluster-236.62031			Cluster-236.54193	Cluster-236.19722
	Cluster-236.91488	Cluster-236.74769	Cluster-236.93443			Cluster-236.54194	Cluster-236.34939
	Cluster-236.26707	Cluster-236.35654	Cluster-236.93449			Cluster-236.54195	Cluster-236.60358
	Cluster-236.92903	Cluster-236.35655	Cluster-236.41987			Cluster-236.54197	Cluster-236.35080
	Cluster-236.62759	Cluster-236.36301	Cluster-236.70001			Cluster-236.68967	Cluster-236.36576
	Cluster-236.62755	Cluster-236.101464	Cluster-236.67007			Cluster-236.68963	Cluster-236.36575
	Cluster-236.64972	Cluster-236.72339	Cluster-236.27838			Cluster-236.68960	Cluster-236.58258
	Cluster-236.64975	Cluster-236.58800	Cluster-236.39862			Cluster-236.68961	Cluster-236.58250
	Cluster-236.64974	Cluster-236.58805	Cluster-236.21209			Cluster-236.68968	Cluster-236.40515
	Cluster-236.64979	Cluster-236.33089	Cluster-236.30380			Cluster-236.68969	Cluster-236.33018
	Cluster-236.61228	Cluster-236.32974	Cluster-236.31475			Cluster-236.86105	Cluster-236.52860
	Cluster-236.61224	Cluster-236.89899	Cluster-236.55915			Cluster-236.62987	Cluster-236.22127
	Cluster-236.59698	Cluster-236.89898	Cluster-236.83354			Cluster-236.62984	Cluster-236.58033
	Cluster-236.36795	Cluster-236.50210	Cluster-236.82009			Cluster-236.62983	Cluster-236.67564
	Cluster-236.75240	Cluster-236.58022	Cluster-236.56436			Cluster-236.62980	Cluster-236.66211
	Cluster-236.31212	Cluster-236.58024	Cluster-236.57520			Cluster-236.68388	Cluster-236.39716
	Cluster-236.75861	Cluster-236.42314	Cluster-236.44143			Cluster-236.68389	Cluster-236.28676
	Cluster-236.69898	Cluster-236.55192	Cluster-236.65702			Cluster-236.62989	Cluster-236.84518
	Cluster-236.69890	Cluster-236.55195	Cluster-236.64255			Cluster-236.60589	Cluster-236.45949
	Cluster-236.82089	Cluster-236.83014	Cluster-236.70827			Cluster-236.18824	Cluster-236.73795
	Cluster-236.82082	Cluster-236.49544	Cluster-236.57094			Cluster-236.38381	Cluster-236.39268
	Cluster-236.57757	Cluster-236.22253	Cluster-236.75175			Cluster-236.31862	Cluster-236.40288
	Cluster-236.50680	Cluster-236.66820	Cluster-236.75178			Cluster-236.80216	Cluster-236.76978
	Cluster-236.57302	Cluster-236.66823	Cluster-236.85507			Cluster-236.80214	Cluster-236.27329
	Cluster-236.63500	Cluster-236.47060	Cluster-236.89616			Cluster-236.80215	Cluster-236.31849
	Cluster-236.70579	Cluster-236.81944	Cluster-236.58372			Cluster-236.80218	Cluster-236.31848
	Cluster-236.73441	Cluster-236.29013	Cluster-236.82708			Cluster-236.80219	Cluster-236.37273
	Cluster-236.73442	Cluster-236.60875	Cluster-236.43928			Cluster-236.85797	Cluster-236.37270
	Cluster-236.81088	Cluster-236.44136	Cluster-236.45184			Cluster-236.85790	Cluster-236.87518
	Cluster-236.47416	Cluster-236.63991	Cluster-236.87869			Cluster-236.81976	Cluster-236.34776
	Cluster-236.47410	Cluster-236.65057	Cluster-236.52965			Cluster-236.83749	Cluster-236.34196
	Cluster-236.93521	Cluster-236.57629	Cluster-236.81426			Cluster-236.36125	Cluster-236.29317
	Cluster-236.50895	Cluster-236.19073	Cluster-236.34203			Cluster-236.37835	Cluster-236.51947
	Cluster-236.65789	Cluster-236.75727	Cluster-236.59847			Cluster-236.72112	Cluster-236.12526
	Cluster-236.64433	Cluster-236.60409	Cluster-236.26513			Cluster-236.72113	Cluster-236.47077
	Cluster-236.27154	Cluster-236.36404	Cluster-236.39639			Cluster-236.63788	Cluster-236.52625
	Cluster-236.63785	Cluster-236.56994	Cluster-236.37094			Cluster-236.27255	Cluster-236.52623
	Cluster-236.63783	Cluster-236.71728	Cluster-236.62403			Cluster-236.27257	Cluster-236.74806
	Cluster-236.66499	Cluster-236.71724	Cluster-236.72636			Cluster-236.27256	Cluster-236.48581
	Cluster-236.66492	Cluster-236.73761	Cluster-236.57110			Cluster-236.27251	Cluster-236.55531
	Cluster-236.62369	Cluster-236.73762	Cluster-236.57112			Cluster-236.73249	Cluster-236.55536
	Cluster-236.76466	Cluster-236.37753	Cluster-236.57117			Cluster-236.73245	Cluster-236.52084
	Cluster-236.54402	Cluster-236.45317	Cluster-236.84285			Cluster-236.73243	Cluster-236.28867
	Cluster-236.54400	Cluster-236.70268	Cluster-236.49059			Cluster-236.73241	Cluster-236.25562
	Cluster-236.54409	Cluster-236.34475	Cluster-236.41301			Cluster-236.16970	Cluster-236.85630
	Cluster-236.68693	Cluster-236.85862	Cluster-236.43682			Cluster-236.32718	Cluster-236.42886
	Cluster-236.81387	Cluster-236.54167	Cluster-236.43685			Cluster-236.32714	Cluster-236.56529
	Cluster-236.81386	Cluster-236.54160	Cluster-236.45684			Cluster-236.76140	Cluster-236.74894
	Cluster-236.85065	Cluster-236.63203	Cluster-236.88726			Cluster-236.76149	Cluster-236.83859
	Cluster-236.31533	Cluster-236.63205	Cluster-236.45021			Cluster-236.86665	Cluster-236.76518
	Cluster-236.74419	Cluster-236.95038	Cluster-236.32308			Cluster-236.77231	Cluster-236.61823
	Cluster-236.74413	Cluster-236.69065	Cluster-236.12172			Cluster-236.77236	Cluster-236.61825
	Cluster-236.35836	Cluster-236.49374	Cluster-236.83317			Cluster-236.77237	Cluster-236.61829
	Cluster-236.34289	Cluster-236.54786	Cluster-236.63358			Cluster-236.77235	Cluster-236.61458
	Cluster-236.34286	Cluster-236.23407	Cluster-236.63380			Cluster-236.79056	Cluster-236.30370
	Cluster-236.46219	Cluster-236.64129	Cluster-236.54218			Cluster-236.79057	Cluster-236.55969
	Cluster-236.72142	Cluster-236.31691	Cluster-236.40268			Cluster-236.79052	Cluster-236.48171
	Cluster-236.42245	Cluster-236.47740	Cluster-236.47100			Cluster-236.79058	Cluster-236.29041
	Cluster-236.28570	Cluster-236.47743	Cluster-236.38029			Cluster-236.79059	Cluster-236.59932
	Cluster-236.45731	Cluster-236.74862	Cluster-236.3319			Cluster-236.53524	Cluster-236.59934
	Cluster-236.65081	Cluster-236.30906	Cluster-236.47313			Cluster-236.53527	Cluster-236.42921
	Cluster-236.23858	Cluster-236.76733	Cluster-236.36244			Cluster-236.53529	Cluster-236.45398
	Cluster-236.65626	Cluster-236.48140	Cluster-236.37115			Cluster-236.6722	Cluster-236.60250
	Cluster-236.65625	Cluster-236.56037	Cluster-236.57831			Cluster-236.58606	Cluster-236.86104
	Cluster-236.26907	Cluster-236.56031	Cluster-236.53483			Cluster-236.29373	Cluster-236.27768
	Cluster-236.28053	Cluster-236.62308	Cluster-236.43520			Cluster-236.58608	Cluster-236.37586
	Cluster-236.44724	Cluster-236.18260	Cluster-236.59412			Cluster-236.51960	Cluster-236.27182
	Cluster-236.63663	Cluster-236.74398	Cluster-236.54760			Cluster-236.51968	Cluster-236.69511
	Cluster-236.63666	Cluster-236.78995	Cluster-236.66923			Cluster-236.47715	Cluster-236.69515
	Cluster-236.76346	Cluster-236.70778	Cluster-236.38555			Cluster-236.47713	Cluster-236.86109
	Cluster-236.68714	Cluster-236.50065	Cluster-236.38551			Cluster-236.43480	Cluster-236.56792
	Cluster-236.53676	Cluster-236.50066	Cluster-236.64789			Cluster-236.43481	Cluster-236.41374
	Cluster-236.74187	Cluster-236.50067	Cluster-236.90387			Cluster-236.13459	Cluster-236.41379
	Cluster-236.34959	Cluster-236.81732	Cluster-236.90921			Cluster-236.51383	Cluster-236.71904
	Cluster-236.34953	Cluster-236.28032	Cluster-236.18861			Cluster-236.51380	Cluster-236.49106
	Cluster-236.60377	Cluster-236.67663	Cluster-236.70177			Cluster-236.59557	Cluster-236.82672
	Cluster-236.40537	Cluster-236.44237	Cluster-236.20745			Cluster-236.59555	Cluster-236.29806
	Cluster-236.37607	Cluster-236.79641	Cluster-236.73284			Cluster-236.59553	Cluster-236.73504
	Cluster-236.48722	Cluster-236.44231	Cluster-236.76107			Cluster-236.59552	Cluster-236.44423
	Cluster-236.48720	Cluster-236.55543	Cluster-236.33488			Cluster-236.59558	Cluster-236.47193
	Cluster-236.48728	Cluster-236.32199	Cluster-236.28292			Cluster-236.61151	Cluster-236.59264
	Cluster-236.59100	Cluster-236.32194	Cluster-236.51929			Cluster-236.45881	Cluster-236.17148
	Cluster-236.53714	Cluster-236.78528	Cluster-236.51926			Cluster-236.45885	Cluster-236.64594
	Cluster-236.53719	Cluster-236.40430	Cluster-236.51925			Cluster-236.45886	Cluster-236.63069
	Cluster-236.51719	Cluster-236.9415	Cluster-236.58649			Cluster-236.54602	Cluster-236.63061
	Cluster-236.43018	Cluster-236.44988	Cluster-236.55593			Cluster-236.52604	Cluster-236.65882
	Cluster-236.43011	Cluster-236.81532	Cluster-236.55591			Cluster-236.52605	Cluster-236.55074
	Cluster-236.54875	Cluster-236.49462	Cluster-236.55598			Cluster-236.52603	Cluster-236.70501
	Cluster-236.52437	Cluster-236.54088	Cluster-236.53995			Cluster-236.52600	Cluster-236.81066
	Cluster-236.71362	Cluster-236.54085	Cluster-236.69991			Cluster-236.49477	Cluster-236.65059
	Cluster-236.71360	Cluster-236.69740	Cluster-236.37369			Cluster-236.49470	Cluster-236.65058
	Cluster-236.94863	Cluster-236.69745	Cluster-236.94463			Cluster-236.70272	Cluster-236.30708
	Cluster-236.30656	Cluster-236.25590	Cluster-236.74278			Cluster-236.91031	Cluster-236.31075
	Cluster-236.78549	Cluster-236.76809	Cluster-236.76699			Cluster-236.70270	Cluster-236.36394
	Cluster-236.47038	Cluster-236.61325	Cluster-236.70692			Cluster-236.41648	Cluster-236.37049
	Cluster-236.74844	Cluster-236.61323	Cluster-236.77563			Cluster-236.41643	Cluster-236.37047
	Cluster-236.60827	Cluster-236.80308	Cluster-236.61538			Cluster-236.99361	Cluster-236.88310
	Cluster-236.37199	Cluster-236.59182	Cluster-236.61534			Cluster-236.67916	Cluster-236.42385
	Cluster-236.37193	Cluster-236.45998	Cluster-236.70038			Cluster-236.67912	Cluster-236.42382
	Cluster-236.47691	Cluster-236.64085	Cluster-236.42009			Cluster-236.40111	Cluster-236.59366
	Cluster-236.56123	Cluster-236.37382	Cluster-236.55863			Cluster-236.40112	Cluster-236.51151
	Cluster-236.57652	Cluster-236.51144	Cluster-236.99611			Cluster-236.40115	Cluster-236.51159
	Cluster-236.57653	Cluster-236.99294	Cluster-236.33388			Cluster-236.53950	Cluster-236.58281
	Cluster-236.57651	Cluster-236.34600	Cluster-236.33385			Cluster-236.38415	Cluster-236.54709
	Cluster-236.59493	Cluster-236.53214	Cluster-236.40097			Cluster-236.44914	Cluster-236.96258
	Cluster-236.59490	Cluster-236.90412	Cluster-236.75260			Cluster-236.44916	Cluster-236.69128
	Cluster-236.45967	Cluster-236.50744	Cluster-236.68881			Cluster-236.44912	Cluster-236.69124
	Cluster-236.58177	Cluster-236.78810	Cluster-236.41500			Cluster-236.81351	Cluster-236.62897
	Cluster-236.41498	Cluster-236.10810	Cluster-236.25254			Cluster-236.46513	Cluster-236.60490
	Cluster-236.45347	Cluster-236.41133	Cluster-236.60171			Cluster-236.46511	Cluster-236.80528
	Cluster-236.78292	Cluster-236.69707	Cluster-236.51557			Cluster-236.67134	Cluster-236.36214
	Cluster-236.78295	Cluster-236.55660	Cluster-236.57382			Cluster-236.67135	Cluster-236.82960
	Cluster-236.49244	Cluster-236.72075	Cluster-236.49646			Cluster-236.67137	Cluster-236.73130
	Cluster-236.65472	Cluster-236.77498	Cluster-236.71843			Cluster-236.67131	Cluster-236.82380
	Cluster-236.65470	Cluster-236.87458	Cluster-236.99795			Cluster-236.67138	Cluster-236.65407
	Cluster-236.67257	Cluster-236.47398	Cluster-236.46728			Cluster-236.30888	Cluster-236.81601
	Cluster-236.64704	Cluster-236.46622	Cluster-236.46724			Cluster-236.30889	Cluster-236.46874
	Cluster-236.49985	Cluster-236.76620	Cluster-236.46723			Cluster-236.30885	Cluster-236.46875
	Cluster-236.69035	Cluster-236.66738	Cluster-236.56242			Cluster-236.30886	Cluster-236.59443
	Cluster-236.67424	Cluster-236.66733	Cluster-236.56247			Cluster-236.69956	Cluster-236.54717
	Cluster-236.67425	Cluster-236.61427	Cluster-236.94081			Cluster-236.17250	Cluster-236.22341
	Cluster-236.44243	Cluster-236.70549	Cluster-236.66412			Cluster-236.66667	Cluster-236.96909
	Cluster-236.83704	Cluster-236.62739	Cluster-236.88477			Cluster-236.66663	Cluster-236.38508
	Cluster-236.37874	Cluster-236.19343	Cluster-236.70244			Cluster-236.66660	Cluster-236.68300
	Cluster-236.73200	Cluster-236.19344	Cluster-236.20211			Cluster-236.66669	Cluster-236.67645
	Cluster-236.73206	Cluster-236.61283	Cluster-236.38692			Cluster-236.18165	Cluster-236.44830
	Cluster-236.34754	Cluster-236.56010	Cluster-236.38697			Cluster-236.74232	Cluster-236.55796
	Cluster-236.69907	Cluster-236.60772	Cluster-236.65133			Cluster-236.74237	Cluster-236.44837
	Cluster-236.34751	Cluster-236.85166	Cluster-236.30441			Cluster-236.74235	Cluster-236.62917
	Cluster-236.34753	Cluster-236.85165	Cluster-236.75982			Cluster-236.61575	Cluster-236.62911
	Cluster-236.56083	Cluster-236.70301	Cluster-236.75986			Cluster-236.61572	Cluster-236.77477
	Cluster-236.62359	Cluster-236.35287	Cluster-236.78057			Cluster-236.61579	Cluster-236.70122
	Cluster-236.62358	Cluster-236.74536	Cluster-236.75253			Cluster-236.25504	Cluster-236.39628
	Cluster-236.49378	Cluster-236.84690	Cluster-236.45824			Cluster-236.68690	Cluster-236.85708
	Cluster-236.35809	Cluster-236.56997	Cluster-236.22743			Cluster-236.75548	Cluster-236.76989
	Cluster-236.35807	Cluster-236.82026	Cluster-236.87990			Cluster-236.75540	Cluster-236.35462
	Cluster-236.70721	Cluster-236.79849	Cluster-236.66595			Cluster-236.75545	Cluster-236.71451
	Cluster-236.59510	Cluster-236.82149	Cluster-236.54367			Cluster-236.68697	Cluster-236.96512
	Cluster-236.59516	Cluster-236.56411	Cluster-236.54368			Cluster-236.77736	Cluster-236.34789
	Cluster-236.28067	Cluster-236.61630	Cluster-236.68790			Cluster-236.77733	Cluster-236.63898
	Cluster-236.42793	Cluster-236.92231	Cluster-236.68792			Cluster-236.61390	Cluster-236.63572
	Cluster-236.42797	Cluster-236.56528	Cluster-236.68798			Cluster-236.61391	Cluster-236.63574
	Cluster-236.54649	Cluster-236.43702	Cluster-236.65319			Cluster-236.70073	Cluster-236.63577
	Cluster-236.66618	Cluster-236.78070	Cluster-236.38151			Cluster-236.70072	Cluster-236.30075
	Cluster-236.41681	Cluster-236.102472	Cluster-236.30765			Cluster-236.60628	Cluster-236.54697
	Cluster-236.56861	Cluster-236.23976	Cluster-236.84295			Cluster-236.60620	Cluster-236.68403
	Cluster-236.56867	Cluster-236.63762	Cluster-236.18566			Cluster-236.63471	Cluster-236.68402
	Cluster-236.18154	Cluster-236.75979	Cluster-236.9007			Cluster-236.85614	Cluster-236.48579
	Cluster-236.64336	Cluster-236.75977	Cluster-236.72940			Cluster-236.21339	Cluster-236.66052
	Cluster-236.78557	Cluster-236.75132	Cluster-236.87749			Cluster-236.80399	Cluster-236.38206
	Cluster-236.65211	Cluster-236.69581	Cluster-236.86362			Cluster-236.78106	Cluster-236.38204
	Cluster-236.63392	Cluster-236.69580	Cluster-236.58073			Cluster-236.75922	Cluster-236.44307
	Cluster-236.69918	Cluster-236.76407	Cluster-236.51797			Cluster-236.84756	Cluster-236.61914
	Cluster-236.69910	Cluster-236.68675	Cluster-236.43636			Cluster-236.84722	Cluster-236.76669
	Cluster-236.66620	Cluster-236.33986	Cluster-236.51135			Cluster-236.32038	Cluster-236.74285
	Cluster-12975.0	Cluster-236.33980	Cluster-236.51139			Cluster-236.69554	Cluster-236.74280
	Cluster-236.26091	Cluster-236.81892	Cluster-236.28639			Cluster-236.32690	Cluster-236.62382
	Cluster-236.75506	Cluster-236.31558	Cluster-236.11804			Cluster-236.55823	Cluster-236.70628
	Cluster-236.62629	Cluster-236.71995	Cluster-236.41268			Cluster-236.55821	Cluster-236.79753
	Cluster-236.62623	Cluster-236.71997	Cluster-236.61615			Cluster-236.55820	Cluster-236.59674
	Cluster-236.62622	Cluster-236.80765	Cluster-236.24528			Cluster-236.55825	Cluster-236.43305
	Cluster-236.69272	Cluster-236.59044	Cluster-236.66818			Cluster-236.16838	Cluster-236.88167
	Cluster-236.76858	Cluster-236.43905	Cluster-236.71272			Cluster-236.29080	Cluster-236.88395
	Cluster-236.80354	Cluster-236.58935	Cluster-236.65540			Cluster-236.40051	Cluster-236.32089
	Cluster-236.85650	Cluster-236.83239	Cluster-236.82053			Cluster-236.40056	Cluster-236.55895
	Cluster-236.84697	Cluster-236.78619	Cluster-236.65548			Cluster-236.53289	Cluster-236.41793
	Cluster-236.36085	Cluster-236.87808	Cluster-236.92815			Cluster-236.53287	Cluster-236.65217
	Cluster-236.45538	Cluster-236.52986	Cluster-236.85807			Cluster-236.53286	Cluster-236.93251
	Cluster-236.45535	Cluster-236.53633	Cluster-236.90499			Cluster-236.50951	Cluster-236.81228
	Cluster-236.45532	Cluster-236.46279	Cluster-236.31980			Cluster-236.50959	Cluster-236.91250
	Cluster-236.75006	Cluster-236.50586	Cluster-236.61780			Cluster-236.79151	Cluster-236.27886
	Cluster-236.77894	Cluster-236.71939	Cluster-236.64730			Cluster-236.79157	Cluster-236.61276
	Cluster-236.59890	Cluster-236.54919	Cluster-236.34851			Cluster-236.56501	Cluster-236.86668
	Cluster-236.50916	Cluster-236.54915	Cluster-236.60436			Cluster-236.56500	Cluster-236.33662
	Cluster-236.50917	Cluster-236.24977	Cluster-236.60439			Cluster-236.56502	Cluster-236.33666
	Cluster-236.57494	Cluster-236.52519	Cluster-236.84317			Cluster-236.56504	Cluster-236.41805
	Cluster-236.57496	Cluster-236.42768	Cluster-236.73197			Cluster-236.56507	Cluster-236.56482
	Cluster-236.77883	Cluster-236.64374	Cluster-236.41577			Cluster-236.56506	Cluster-236.57359
	Cluster-236.29279	Cluster-236.64370	Cluster-236.86315			Cluster-236.56509	Cluster-236.71831
	Cluster-236.54568	Cluster-236.42769	Cluster-236.34447			Cluster-236.57455	Cluster-236.71835
	Cluster-236.83870	Cluster-236.82298	Cluster-236.40229			Cluster-236.57452	Cluster-236.73478
	Cluster-236.54562	Cluster-236.47778	Cluster-236.63255			Cluster-236.47916	Cluster-236.46775
	Cluster-236.67856	Cluster-236.56669	Cluster-236.31646			Cluster-236.63423	Cluster-236.39829
	Cluster-236.44072	Cluster-236.74127	Cluster-236.77159			Cluster-236.63421	Cluster-236.87522
	Cluster-236.38140	Cluster-236.74129	Cluster-236.87775			Cluster-236.46063	Cluster-236.54457
	Cluster-236.93418	Cluster-236.47510	Cluster-236.83176			Cluster-236.83838	Cluster-236.54453
	Cluster-236.38148	Cluster-236.48780	Cluster-236.56005			Cluster-236.48405	Cluster-236.62446
	Cluster-236.44692	Cluster-236.48788	Cluster-236.25879			Cluster-236.68517	Cluster-236.38622
	Cluster-236.46690	Cluster-236.58212	Cluster-236.85762			Cluster-236.68516	Cluster-236.58988
	Cluster-236.67032	Cluster-236.58211	Cluster-236.51344			Cluster-236.68515	Cluster-236.43721
	Cluster-236.70950	Cluster-236.58210	Cluster-236.61135			Cluster-236.71535	Cluster-236.71314
	Cluster-236.70951	Cluster-236.88820	Cluster-236.42712			Cluster-236.71531	Cluster-236.71318
	Cluster-236.64076	Cluster-236.88825	Cluster-236.52066			Cluster-236.71539	Cluster-236.65679
[truncated: 15,336 more rows]
